# Supplementary material for: Proteomic profiles of unilateral cryptorchidism in pigs at different ages using MALDI-TOF mass spectrometry and in-gel digestion coupled with mass spectrometry (GeLC-MS/MS) approaches
Source: BMC Vet Res. 2020 Oct 2;16:373. doi: 10.1186/s12917-020-02591-1 (PMC7532586; doi:10.1186/s12917-020-02591-1)
Supplement: Supplementary file 1 — Additional file 1: Supplementary Table S1. Relative expression levels of divergent proteins in undescended testes in the abdominal cavity (UDT), descended testes in cryptorchid pigs (DT) and normal testes of healthy pigs (NT) at different ages, shown as log2 intensities [file 12917_2020_2591_MOESM1_ESM.xlsx]

## Sheet: NathamonVetCU
Protein name	Accession number	Peptide	ID Score	NR 1-2 wk_1 Int (Treated)	NR 10-11 wk_1 Int (Treated)	Cryp 1-2 wk_1 Int (Treated)	CrypNR 1-2 wk_1 Int (Treated)	Cryp 6 wk_1 Int (Treated)	CrypNR 6 wk_1 Int (Treated)	Cryp 15 wk_1 Int (Treated)	CrypNR 15 wk_1 Int (Treated)	Cryp 20 wk_1 Int (Control)	CrypNR 20 wk_1 Int (Treated)
DNA polymerase zeta catalytic subunit [Dasypus novemcinctus]	XP_004461290.1	SSVCSSVGPGISK	16.37	0	8.33644	0	7.56203	13.5839	15.723	16.4606	0	0	0
T-lymphocyte surface antigen Ly-9 [Manis javanica]	XP_017531823.1	HVTLLICRR	20.11	15.8697	14.9639	14.3635	14.4576	15.0041	0	16.6874	0	0	0
collagen alpha-3(V) chain precursor [Sus scrofa]	NP_001098758.1	GEIGEKGDSGPSGAAGPPGK	10.41	12.9377	12.8995	14.7054	14.8671	12.4359	15.4007	16.9659	0	0	0
tumor-associated calcium signal transducer 2 [Rousettus aegyptiacus]	XP_016015377.1	ERYGLPPK	16.26	0	0	16.4601	16.2788	15.8586	0	18.5324	0	0	0
EF-hand calcium-binding domain-containing protein 6 [Condylura cristata]	XP_012590558.1	TFCQQLSR	13.66	17.2328	0	0	0	0	16.2906	19.1801	0	0	0
aryl-hydrocarbon-interacting protein-like 1 [Ornithorhynchus anatinus]	XP_007668036.1	VGPPMHIIIGNMFK	17.01	0	0	0	0	17.9101	17.9715	19.5139	0	0	0
AP-3 complex subunit beta-1 [Sorex araneus]	XP_004613197.1	ANKEDPVK	12.85	16.8009	0	0	15.7832	17.5345	0	19.7071	0	0	0
ubiquitin carboxyl-terminal hydrolase 19 isoform X1 [Octodon degus]	XP_004625140.1	DPGKDNR	5.82	0	16.0286	15.6073	0	16.4217	15.3266	19.7504	0	0	0
proto-oncogene c-Fos [Macaca mulatta]	NP_001091869.1	AGIVKTMTGSR	8.51	9.22499	11.1231	0	8.22467	12.2357	9.9186	14.5439	10.0355	0	0
Protein capicua like protein [Tupaia chinensis]	ELW71052.1	GGXAYK	8.55	0	0	0	0	0	0	14.8628	10.482	0	0
liprin-beta-2 isoform X6 [Homo sapiens]	XP_016873932.1	NPKGIK	1.12	13.1439	11.4379	0	14.4757	11.9421	12.0648	10.9912	10.5412	0	0
N-acetylserotonin O-methyltransferase-like protein [Physeter catodon]	XP_007128205.1	LEPGGAGAWR	12.59	13.0226	0	12.3243	12.8024	14.9703	12.4934	12.677	12.2392	0	0
telomeric repeat-binding factor 2-interacting protein 1 [Rattus norvegicus]	NP_001013161.1	AEVMDLGK	8.11	16.0589	17.0653	15.2522	17.4226	14.1232	17.6755	19.4769	13.0161	0	0
collectin-10 [Aotus nancymaae]	XP_012298681.1	EKGLLGKPGK	14.71	0	11.2178	10.6204	12.8377	9.99508	13.9202	10.6379	13.752	0	0
tubulin polyglutamylase TTLL2 [Echinops telfairi]	XP_004702138.1	ALSQGEPFAIR	7.33	11.9277	0	18.1642	12.8854	14.1353	16.2679	15.8109	14.1013	0	0
MAP7 domain-containing protein 3 [Chinchilla lanigera]	XP_013359948.1	SAVKMPPQTK	10.97	15.8945	15.861	15.2363	13.8918	19.2739	15.3676	13.1832	14.3286	0	0
zinc finger protein 467 [Canis lupus familiaris]	XP_539903.3	FGSRPNLVAHAR	7.82	13.4401	14.5672	0	0	16.7346	14.2663	17.3155	15.2867	0	0
unknown	AAH07165.1	KSYTG	2.48	16.8986	15.4023	17.1096	13.9045	16.3745	16.4155	16.6091	15.6801	0	0
anoctamin-10 [Manis javanica]	XP_017509563.1	VVREGN	4.07	0	0	16.1317	14.7893	14.2832	15.0166	20.544	16.2171	0	0
treslin [Balaenoptera acutorostrata scammoni]	XP_007194805.1	SPLSVPLMSNAHR	13.67	15.9721	16.1182	15.5197	16.1612	15.535	15.869	18.2103	16.6816	0	0
inositol 1,4,5-trisphosphate receptor-interacting protein-like 1 isoform X1 [Papio anubis]	XP_003909029.1	DPSAGLEK	8.1	0	16.9859	16.3392	0	0	17.0841	17.8963	16.847	0	0
recombination activator protein 2, partial [Ariteus flavescens]	AAG49930.1	DSCXLPPLR	12.4	14.8135	14.0715	13.929	15.6411	14.8607	16.5795	15.5542	17.0696	0	0
DNA damage-binding protein 2 isoform X1 [Carlito syrichta]	XP_008057022.1	LCANGSGSSRK	7.42	17.3633	16.4221	0	17.4511	0	17.5793	15.4409	17.0979	0	0
zinc finger protein 518A [Echinops telfairi]	XP_004701095.1	QVLLIPQNVK	23.52	18.3595	0	18.8119	18.0713	0	18.1738	0	17.2034	0	0
Nuclear pore complex protein Nup107 [Myotis davidii]	ELK27210.1	PSPVIR	4.22	15.4515	0	17.7162	0	0	17.3066	21.4544	18.0996	0	0
Ankyrin repeat and SOCS box protein 6 [Tupaia chinensis]	ELW61975.1	NQPDMVELLVRHGADVNR	5.26	0	18.4379	15.9846	0	0	17.2251	20.4483	18.13	0	0
spermatogenesis-associated protein 4 [Miniopterus natalensis]	XP_016074613.1	VDFLLLLQMLQRK	27.97	16.7926	0	17.631	16.4363	17.5536	0	19.1362	18.2268	0	0
zinc finger protein 318 [Chrysochloris asiatica]	XP_006860549.1	SKDSGGGGPHTGR	15.67	19.3296	18.7619	0	18.5711	17.5617	15.9902	15.7605	18.2738	0	0
tumor protein p53 binding protein 1 (predicted) [Rhinolophus ferrumequinum]	ACC69108.1	MANAKQLGLGVEAQQLEK	11.33	16.2516	0	15.7692	15.4025	16.7907	17.5544	0	18.4397	0	0
glutamate-rich protein 6B [Dasypus novemcinctus]	XP_012380322.1	VHRGDGK	12.57	0	0	17.2827	17.8641	18.0545	18.205	20.9024	18.5655	0	0
FH1/FH2 domain-containing protein 3 [Jaculus jaculus]	XP_012806187.1	ASMCSAGGGGEQQGLDR	6.03	16.2952	0	15.9061	0	0	0	0	18.7795	0	0
thrombomodulin [Balaenoptera acutorostrata scammoni]	XP_007191979.1	QVTSRAELEYK	10.3	15.1791	0	0	0	17.3783	17.0143	17.45	19.2691	0	0
protein FAM110C-like [Chrysochloris asiatica]	XP_006866780.1	DKALVAPEMPK	16.01	17.8582	17.3393	0	18.4199	17.763	18.7485	19.5289	19.8904	0	0
protein FAM46D [Otolemur garnettii]	XP_012663033.1	SVVNESTVCLMGHERR	11.01	17.999	0	0	15.9108	0	16.7925	15.5309	20.2094	0	0
unknown	WP_010367928.1	GGASH	13	17.5447	18.2204	17.0655	19.0038	18.7698	17.7404	17.5634	20.3125	0	0
amyotrophic lateral sclerosis 2 chromosomal region candidate gene 11 protein [Mesocricetus auratus]	XP_012969142.1	TKHLVSEMSGSSPGLSGR	9.5	0	0	0	15.2425	0	16.6228	0	22.1487	0	0
collagen alpha-1(VII) chain [Felis catus]	XP_003982214.1	GPPGDIGPK	1.24	13.4006	13.722	16.9097	14.4105	14.9802	16.6046	15.2728	14.1156	4.85287	0
protein SDE2 homolog [Sorex araneus]	XP_004605577.1	GMQAASSKMVSAELSEK	12.91	12.7424	9.04723	0	10.9315	15.9353	10.2041	15.9286	10.8853	8.06044	0
olfactory receptor 4C11-like [Condylura cristata]	XP_004683591.1	NAMGKLWR	11.17	15.2366	15.9911	15.3332	0	13.4709	17.1174	0	21.6723	8.55329	0
GCN5-like N-acetyltransferase [Mycobacterium africanum]	AMC62648.1	TRSSPSSTT	8.21	0	0	0	12.8459	0	0	0	10.7416	11.0439	0
neuronal tyrosine-phosphorylated phosphoinositide-3-kinase adapter 1 isoform X1 [Mesocricetus auratus]	XP_005080484.1	AEHEDR	13.69	14.9811	16.0397	17.2921	14.5768	15.7473	15.2175	15.2275	14.7286	12.1836	0
O-acetylhomoserine aminocarboxypropyltransferase [Ralstonia mannitolilytica]	WP_045787004.1	AASTTTGAR	10.25	17.0531	15.7299	14.8075	16.6338	16.3451	16.3082	14.6708	16.6241	12.5133	0
uncharacterized protein LOC101616630 [Jaculus jaculus]	XP_012804532.1	LEKNLAHK	13.54	17.5001	15.1865	16.237	0	0	13.3295	0	18.7125	12.5281	0
quinone oxidoreductase-like protein 2 [Jaculus jaculus]	XP_012804298.1	GAQASVSYSXGGLK	18.43	14.7468	0	0	0	0	0	0	6.92748	12.573	0
histone-lysine N-methyltransferase setd3 isoform X1 [Myotis lucifugus]	XP_006107202.2	SAAANRESYR	7.52	13.0134	12.9927	12.1475	17.4404	13.8899	14.9775	0	12.8191	12.6266	0
uncharacterized protein LOC105245580 [Mus musculus]	XP_011242908.2	AAAERQWR	10.81	6.45607	0	12.6449	12.4579	0	15.0512	15.4843	12.5563	12.6994	0
interleukin-36 beta isoform X1 [Macaca fascicularis]	XP_005575352.1	MNPQWQAAPKSYAIR	22.08	20.2786	16.0347	0	19.3367	0	18.3418	0	15.7364	12.7061	0
cadherin-13 isoform X2 [Monodelphis domestica]	XP_007476191.1	ESLPDTVFLIC	9.54	0	0	0	0	8.23157	0	0	0	12.7149	0
matrilin-3 [Carlito syrichta]	XP_008070933.1	FPLAPSR	6.48	16.8836	12.9915	16.6737	14.6851	17.3874	16.2267	16.2554	17.9166	12.8695	0
olfactory receptor 14A16-like [Fukomys damarensis]	XP_010616597.1	NPTAPGSGHR	5.44	16.0433	13.248	14.049	13.6669	14.6502	13.1592	11.3288	16.5849	12.9993	0
little elongation complex subunit 2 isoform X1 [Rousettus aegyptiacus]	XP_015982326.1	VSDNSDK	9.74	16.1374	0	0	17.555	16.8537	16.2815	14.9383	17.7563	13.0929	0
telomeric repeat-binding factor 1 [Pteropus alecto]	XP_006924090.1	GRADGQDAGPSEK	5.02	17.0358	12.9916	16.2828	13.0229	13.7581	13.9556	12.3318	14.6048	13.1623	0
protein monoglycylase TTLL8 [Oryctolagus cuniculus]	XP_008249678.2	AAQAAKRPGAIAPGNR	16.08	18.8981	18.1354	0	15.7816	0	16.0911	17.5172	0	13.2483	0
gametocyte-specific factor 1-like [Tupaia chinensis]	XP_006172278.2	ERXSSPQK	15.41	14.7247	16.7063	0	13.9788	16.1122	12.9145	14.7394	14.1199	13.2684	0
E3 ubiquitin-protein ligase CBL [Canis lupus familiaris]	XP_546487.3	VPVVAPNSSDPWTSGR	15.87	16.4413	15.1644	15.3698	0	0	16.8495	0	18.0324	13.4411	0
zinc finger protein 616-like isoform X2 [Sus scrofa]	XP_005652768.1	ANTDTGVFQTVMLER	18.08	17.2858	17.9635	17.0505	0	0	16.8211	17.945	17.6834	13.5267	0
olfactory receptor 52R1-like [Microtus ochrogaster]	XP_005368903.1	LGTAVMVR	8.09	0	15.5616	17.0204	15.5661	16.3588	17.471	0	15.9382	13.7383	0
UPF0704 protein C6orf165 homolog isoform X4 [Pan troglodytes]	XP_001154333.1	VNVADFR	6.4	16.2702	15.5059	18.0581	15.7568	14.3537	15.9405	16.6534	16.2107	13.9279	0
zinc finger protein 677-like [Camelus bactrianus]	XP_010950969.1	CSECDKAYTXLVHLTR	7.7	17.5868	16.4141	16.6294	0	15.2191	15.4714	17.4544	0	14.0477	0
NLR family member X1 isoform X1 [Sus scrofa]	XP_005667461.1	EILPLMASAGSR	11.55	0	17.0087	16.8878	15.9969	17.7412	0	18.0002	15.3325	14.0561	0
regucalcin-like [Loxodonta africana]	XP_010600829.1	GAGLHTPRR	16.84	0	0	12.1853	0	0	0	11.7514	0	14.1276	0
KIAA1509 protein, partial [Homo sapiens]	BAA96033.2	FSLAPPK	7.49	15.9079	15.0753	15.4639	16.7198	16.8236	16.1093	16.2997	16.9892	14.1764	0
hCG1813545 [Homo sapiens]	EAW79002.1	EGHIVLK	7.24	14.2549	17.5564	15.6513	17.3741	16.7658	16.4155	18.4172	15.0967	14.1845	0
gamma-glutamyl hydrolase [Galeopterus variegatus]	XP_008589768.1	CHGKEMR	15.51	17.2496	18.5116	16.1138	16.5625	16.2588	0	17.9831	17.3415	14.2132	0
uncharacterized protein KIAA1211-like homolog [Oryctolagus cuniculus]	XP_017195224.1	GPPGTAPAPR	6.06	16.5105	14.4634	15.9223	15.6167	16.2557	15.4717	16.8806	15.1075	14.28	0
unknown	XP_008069966.1	FSAGS	4.23	14.4877	15.6549	10.4564	13.0976	14.5294	14.477	13.4454	13.8105	14.2999	0
tudor domain-containing protein 15 [Macaca nemestrina]	XP_011736481.1	GKSNESEASMNSNQQLFK	7	15.1797	14.9027	16.744	15.5123	0	0	17.5455	15.2443	14.3481	0
xin actin-binding repeat-containing protein 2 isoform X1 [Balaenoptera acutorostrata scammoni]	XP_007183280.1	MMVSSSQGSEAGRSGSDFK	5.03	15.4353	0	0	15.263	16.7103	17.1752	15.4073	0	14.4379	0
orexin receptor type 2 [Cavia porcellus]	XP_012998218.1	QEDLLMR	12.87	17.1435	18.1524	16.1961	0	16.9657	15.9052	17.7731	17.3413	14.4429	0
olfactory receptor Olr343 [Rattus norvegicus]	NP_001000254.1	STITFIF	3.18	17.5265	15.5917	16.1768	16.9225	15.3734	17.2696	0	16.9133	14.4547	0
abhydrolase domain containing 17C, partial [Bubalus bubalis]	XP_006081040.1	LGCMFVRCTPXSR	7.44	18.4196	17.8147	19.0572	18.3168	0	17.4114	19.8246	0	14.4696	0
oxysterol-binding protein-related protein 11 isoform X1 [Condylura cristata]	XP_004675198.1	MQGAEPISTMKVSESEGK	8.86	14.6965	15.0256	14.389	18.1661	18.4067	15.8128	17.842	0	14.484	0
hCG2042146, partial [Homo sapiens]	EAW79171.1	GEADAMSLDAGFIYIAGK	10.04	0	16.3418	0	16.3562	18.317	17.364	0	16.6263	14.5344	0
voltage-dependent calcium channel beta 2 subunit [Homo sapiens]	AAK16994.1	DVYIXQ	3.45	16.5857	16.781	15.9025	17.2335	16.9431	15.9474	15.3401	16.9199	14.6035	0
Treacle protein [Pteropus alecto]	ELK17269.1	KGIAPAASGK	15.06	17.6056	0	17.1283	16.6956	16.0941	18.3564	16.5346	16.6302	14.6365	0
tetratricopeptide repeat protein 16 [Gorilla gorilla gorilla]	XP_004048686.1	TQFSDSGNNR	15.58	15.1414	11.9061	12.349	13.6571	12.7607	14.2709	15.8877	14.5037	14.7038	0
vimentin isoform X1 [Sus scrofa]	XP_005668163.1	SLYTSSPGGVYATR	34.88	19.1265	0	18.0872	18.2239	15.9049	18.0566	0	17.3771	14.7144	0
histone H1d subtype [rats, liver, Peptide Partial, 98 aa]	AAB22831.1	ALAAAGYDVEKNNSR	59.64	0	16.6874	16.7802	17.9606	0	0	0	0	14.7744	0
Olfactory receptor 7G3 [Fukomys damarensis]	KFO34040.1	KVMNDL	9.63	17.502	17.8992	17.0723	0	0	18.8904	17.2197	18.3508	14.7836	0
hypothetical protein A6R68_23503 [Neotoma lepida]	OBS82496.1	AXAVEGK	7.65	15.2693	15.9703	16.9556	16.7385	16.6067	17.5491	16.1069	17.2131	14.7889	0
protein FAM208B isoform X1 [Ornithorhynchus anatinus]	XP_007655157.1	NKLGSVMR	7.89	17.1401	15.4008	14.5146	16.7129	15.3701	17.6493	18.0417	13.9532	14.8252	0
rho GTPase-activating protein 11A-like, partial [Ornithorhynchus anatinus]	XP_001519030.2	TPSTPPQSER	14.4	15.5633	17.1198	16.3148	13.7358	15.5202	17.0732	0	17.1605	14.9608	0
complement C1s subcomponent [Sarcophilus harrisii]	XP_003771280.1	MSSFSGPIK	16.19	17.9798	16.4934	16.5372	18.0013	15.1256	16.7336	16.4184	16.1834	15.0127	0
NACHT, LRR and PYD domains-containing protein 14 [Propithecus coquereli]	XP_012509736.1	MNRTDLCK	11.85	17.699	16.965	16.7117	17.6677	16.5548	17.0702	0	0	15.0367	0
solute carrier organic anion transporter family member 2B1 [Nomascus leucogenys]	XP_012357674.1	QSPGDSTK	11.4	14.5572	14.2269	15.1498	15.3948	14.7718	15.6523	13.7852	14.8486	15.0431	0
uncharacterized protein LOC100089494, partial [Ornithorhynchus anatinus]	XP_007661141.1	NSSQSSTLK	14.01	15.8745	16.5191	16.1585	0	16.5912	0	17.2164	18.0594	15.0672	0
proline-rich protein 29 [Pteropus vampyrus]	XP_011366828.1	FGGSEXPGLEMGQK	16.08	16.9259	16.5486	16.4887	14.7842	14.4932	16.3271	20.1392	0	15.0702	0
transmembrane protein 127 [Balaenoptera acutorostrata scammoni]	XP_007197411.1	DPGGSALPK	5.26	0	16.8598	17.3357	17.3427	17.2697	17.0685	18.0113	17.4099	15.1064	0
ankyrin repeat and protein kinase domain-containing protein 1 [Gorilla gorilla gorilla]	XP_004052199.1	TXYAIK	22.79	0	16.2628	17.1972	16.7476	0	0	0	0	15.1403	0
myomegalin [Echinops telfairi]	XP_012863244.1	GDVSLPR	15.79	19.898	0	17.7394	17.4447	20.0142	15.4098	20.358	21.3133	15.1537	0
lanC-like protein 3 [Sus scrofa]	XP_013841504.1	EPQVPPGRTR	5.54	10.2481	0	14.9081	0	0	0	13.0124	0	15.2175	0
nucleolar protein 6 [Sarcophilus harrisii]	XP_003763022.1	AESMAEK	7.59	0	0	15.7233	17.2115	15.9364	17.3518	0	16.2216	15.2288	0
VPS10 homolog 1, partial [Marmota marmota marmota]	XP_015332436.1	CKTPMK	6.89	15.4845	16.3129	16.5806	18.134	17.2633	17.8621	16.6811	19.3511	15.3317	0
uncharacterized protein LOC103007915 [Balaenoptera acutorostrata scammoni]	XP_007189990.1	MEKFGGMMK	10.5	17.1821	18.4468	16.1028	15.4063	16.799	15.9669	16.3821	15.6262	15.3476	0
ring finger protein 43, isoform CRA_b [Homo sapiens]	EAW94459.1	SNSAAPSGR	9.96	16.9877	16.8979	16.9837	16.1479	16.9689	17.3891	17.0449	17.5697	15.3655	0
EIF4B protein, partial [Homo sapiens]	AAH01097.1	AASIFGGAKPVDTAAR	33.36	17.4001	17.0371	17.0827	17.2331	16.0792	0	0	18.3566	15.4553	0
tetratricopeptide repeat protein 22 [Monodelphis domestica]	XP_001381496.1	ALVFFAK	5.46	15.8414	17.5001	16.0352	0	17.1273	17.299	16.2443	16.6209	15.5133	0
helicase Mov10l1 isoform X1 [Tupaia chinensis]	XP_006157650.1	MIDDLIYFSNEAVTSK	8.13	14.9979	15.0769	14.2602	15.01	13.9735	15.7175	0	14.7515	15.5311	0
Kelch domain-containing protein 7A [Pteropus alecto]	ELK10458.1	EGKSDMDK	2.03	17.6999	17.922	17.6774	17.8504	16.5317	17.5334	17.4666	17.5044	15.5318	0
Thioredoxin reductase 1, cytoplasmic [Heterocephalus glaber]	EHA99506.1	CGLTKR	12.56	18.6659	17.1346	17.2799	16.8271	18.5114	0	16.3973	17.9842	15.6199	0
unknown	XP_004463649.1	GIMPK	2.91	18.273	17.9651	18.2066	0	15.9862	17.0478	17.6826	0	15.6718	0
SWI/SNF-related matrix-associated actin-dependent regulator of chromatin subfamily E member 1-related [Otolemur garnettii]	XP_003788785.1	MSHGPKQPGAAAAPAGAK	6.79	0	15.5287	16.4165	0	16.5721	13.3654	18.1001	16.5627	15.6877	0
embryonic globin, partial [Dasykaluta rosamondae]	ABX27918.1	LLVVYPWTKR	43.58	16.5037	18.0792	20.9102	18.1504	17.775	19.446	17.5845	19.5002	15.7197	0
olfactory receptor 4C3-like [Cavia porcellus]	XP_005001696.1	GQRGMCK	10.07	17.5771	16.963	18.0088	17.287	17.6615	17.8602	18.7944	17.382	15.7555	0
neuronal PAS domain-containing protein 1 [Jaculus jaculus]	XP_004672680.1	RGMNVK	8.16	17.8199	17.8524	18.6561	18.0567	16.584	16.828	16.4387	17.8539	15.7869	0
unknown	XP_004273619.1	YTTSL	17.52	0	0	15.822	15.881	17.1991	16.4849	16.7752	17.1375	15.8326	0
AT-rich interactive domain-containing protein 4B [Condylura cristata]	XP_004690786.1	NRAGGGGAR	12.74	16.1558	9.8915	17.5795	14.9907	14.6013	12.3132	14.2724	0	15.8398	0
LIM domain and actin-binding protein 1 [Erinaceus europaeus]	XP_007528541.1	RISENSYSLDDMEIGK	8.25	17.2219	16.9368	0	0	0	0	19.2166	17.7622	15.8854	0
breast and ovarian cancer susceptibility 1, partial [Anomalurus beecrofti]	AEP18218.1	IGILATDPHSALLCK	11.44	0	0	13.3658	8.22956	0	0	0	10.7691	15.8913	0
histidine--tRNA ligase, mitochondrial isoform X1 [Jaculus jaculus]	XP_004652466.1	AICASMDK	7.79	15.4577	15.3019	16.2933	17.1345	15.5973	16.1462	13.9032	16.5046	15.9121	0
DEAH-box RNA/DNA helicase [Homo sapiens]	AAM73547.1	TMSIMDFEK	6.61	0	13.269	12.2983	0	16.4706	0	0	13.2542	15.953	0
obscurin [Ceratotherium simum simum]	XP_014649870.1	GRTHVLR	7.72	17.3546	16.8121	0	14.7333	17.9718	15.1508	19.3299	15.7947	16.0145	0
ABC transporter substrate-binding protein [Vibrio alginolyticus]	WP_053310030.1	MAVGTMK	4.43	19.8571	16.3857	16.8575	18.4974	18.7138	18.5376	19.9127	17.9302	16.0159	0
40S ribosomal protein S4-like [Myotis lucifugus]	XP_014303784.1	LVAAXKAWMLDK	11.61	0	0	12.9899	0	0	0	17.4929	7.9137	16.0396	0
NAC-alpha domain-containing protein 1 [Rousettus aegyptiacus]	XP_016003304.1	SEETAAKAK	10.04	14.9511	13.5711	15.3688	14.6638	15.1962	15.7581	15.0565	14.5645	16.0718	0
tripartite motif-containing protein 38-like [Eptesicus fuscus]	XP_008145283.1	QMEEECASQKAFTVK	7.45	0	0	16.0393	16.9699	0	17.1377	16.5198	15.1476	16.1716	0
uncharacterized protein C16orf95 homolog [Sorex araneus]	XP_004600878.1	DAPPGAGPALRDPGPGNR	12.62	0	0	16.7293	16.8368	15.2876	0	15.0044	14.2541	16.1853	0
mucin-6 isoform X1 [Fukomys damarensis]	XP_010638685.1	TQTPSPSASPTLTTAVVSPTSQR	7.69	0	0	19.2831	16.6001	0	0	14.3151	18.5974	16.225	0
NHS-like protein 1 [Loxodonta africana]	XP_010586607.1	EAKGSSAAR	9.57	16.0011	0	13.5492	0	14.2404	15.3323	15.098	14.7061	16.246	0
prolow-density lipoprotein receptor-related protein 1-like [Ornithorhynchus anatinus]	XP_007671317.1	HTGGDMK	1.27	16.7379	17.2269	16.9825	0	15.4783	15.9011	18.607	17.3746	16.2817	0
serpin B13 isoform X2 [Mesocricetus auratus]	XP_012976971.1	DQFPEGSLSSSTK	10.49	16.9722	14.5081	14.79	13.3403	14.3825	15.2839	17.6883	13.2738	16.2894	0
Multidrug resistance-associated protein 7 [Tupaia chinensis]	ELW66013.1	SGSDASMER	12.73	0	16.1269	15.7827	15.5172	17.0103	17.022	14.0249	16.3264	16.3175	0
carbonic anhydrase-related protein 11 [Sarcophilus harrisii]	XP_012402326.1	RPGPRGPK	11.84	16.2412	17.3825	16.3377	16.9899	0	19.4737	17.7249	19.5138	16.426	0
taste receptor 2 member 39, partial [Carollia perspicillata]	AJR20921.1	MESNATGSGDPSMEAHVGAIR	7.49	10.7437	0	18.7945	18.6375	0	13.1631	0	0	16.4867	0
low molecular weight phosphotyrosine protein phosphatase isoform X1 [Marmota marmota marmota]	XP_015335511.1	AENGPK	3.98	15.5797	14.6126	15.397	16.064	16.0379	15.3496	17.9845	16.8857	16.5435	0
ATP-binding cassette, sub-family A (ABC1), member 4 [Bos taurus]	DAA31386.1	ILSDMSPR	2.38	17.312	0	18.1384	16.1058	17.4072	19.1131	17.2754	19.4811	16.6218	0
beta-glucuronidase-like [Nomascus leucogenys]	XP_012351710.1	MEEASLGPARIPAVESK	9.65	18.0928	18.0432	0	18.0864	0	19.8447	21.9672	0	16.658	0
mucin-5AC [Ictidomys tridecemlineatus]	XP_005340831.1	FCERPTSVECR	16.59	16.3419	0	16.0473	17.8256	0	17.1349	0	13.6292	16.6656	0
zinc finger protein GLI4 isoform X1 [Ictidomys tridecemlineatus]	XP_005316160.2	SQVHTPSGSLR	8.59	14.3925	15.4451	16.4866	13.9571	0	15.2783	18.5132	14.2923	16.6775	0
alcohol dehydrogenase 1-like isoform X1 [Cricetulus griseus]	XP_007652681.1	KEDILSSTGLMLDGTSR	12.74	16.4191	13.843	0	16.1932	12.0225	17.9517	19.7587	14.391	16.7133	0
myelin transcription factor 1 [Dipodomys ordii]	XP_012885822.1	NLLDQHSK	21.84	0	18.4588	17.0089	16.3016	0	17.2734	15.2769	0	16.7523	0
trinucleotide repeat-containing gene 18 protein [Marmota marmota marmota]	XP_015357400.1	GLGLSMKSSK	8.8	14.1128	13.718	11.7381	14.8515	12.1925	14.8564	13.7496	15.9193	16.7765	0
adenosine receptor A1 [Loxodonta africana]	XP_003410156.1	TVVTPR	16.73	19.3044	0	18.2341	18.1278	18.0704	0	17.6036	17.4913	16.8034	0
hypothetical protein TREES_T100005475 [Tupaia chinensis]	ELW62041.1	VLVTPLR	2.13	17.0767	17.4852	17.7843	18.5893	0	17.0881	18.443	18.9598	16.8224	0
T-cell differentiation antigen CD6 [Ochotona princeps]	XP_004585517.1	MAPDMR	10.97	16.223	13.9326	15.6679	13.7431	16.1351	14.6546	14.5482	14.3513	16.8489	0
unknown	XP_003801807.1	NLITE	22.4	18.0976	17.5344	18.5225	18.4578	0	18.6425	0	18.4135	16.8661	0
Glyceraldehyde-3-phosphate dehydrogenase	P51640.1	GLMTTVHAITATQK	11.19	14.8363	15.6705	14.5294	13.8312	14.448	15.4967	14.1761	16.3271	17.0227	0
DNA repair protein complementing XP-A cells [Marmota marmota marmota]	XP_015347611.1	IAPGSK	6.27	0	0	13.1246	15.3562	0	0	13.7402	0	17.0418	0
myeloid zinc finger 1 [Ictidomys tridecemlineatus]	XP_005342466.1	AVPALLPK	3.61	16.3203	17.1498	17.0606	18.0223	18.2393	18.5499	0	20.4352	17.1153	0
A-kinase anchor protein 4-like [Manis javanica]	XP_017511396.1	CGSGQSAKXLSMK	3.32	15.2291	0	12.3597	0	0	0	11.4874	0	17.1185	0
zinc finger protein 343-like [Equus asinus]	XP_014704121.1	SAFITHR	7.72	17.7816	16.9451	16.4144	0	17.1388	16.641	17.3467	15.7933	17.1364	0
zinc finger imprinted 2 [Octodon degus]	XP_012368707.1	PTSGPR	1.02	16.5995	15.7184	16.202	14.9425	16.411	15.8573	15.5279	15.656	17.1398	0
plexin-A2 [Ochotona princeps]	XP_004578742.1	LAHKVEQLIHAMSIES	18.56	0	0	0	16.8045	0	17.6577	0	19.0133	17.2223	0
protein-arginine deiminase type-4 [Orcinus orca]	XP_004272626.1	EGHGEALLFR	23.92	18.5889	17.2646	18.1092	18.9257	20.7241	17.9822	15.545	16.8927	17.2554	0
uncharacterized protein LOC107401267 isoform X1 [Peromyscus maniculatus bairdii]	XP_015851712.1	RMSNGAK	5.05	15.9105	15.9131	15.9762	0	16.6757	15.9189	16.023	16.4447	17.278	0
protein LSM12 homolog isoform X1 [Colobus angolensis palliatus]	XP_011795461.1	ALSPTLECSGAISAHCKLR	7.16	0	17.5836	16.2948	13.9595	10.5031	15.1329	20.1833	13.676	17.2906	0
matrix metalloproteinase 8 preproprotein-like [Bos taurus]	DAA22479.1	TPGNPK	4.48	17.8898	15.9925	16.6529	0	15.6887	18.3667	16.2927	15.0573	17.3228	0
collagen alpha-2(V) chain, partial [Ornithorhynchus anatinus]	XP_001514571.1	GMAGGHGPDGAK	6.6	18.1155	18.3911	0	20.3451	18.3027	17.1875	12.2205	19.5125	17.3356	0
Spermatogenesis-associated protein 16 [Tupaia chinensis]	ELW60913.1	LNILIFR	47.63	18.6009	0	0	19.7083	20.0443	19.2658	0	20.9324	17.3574	0
Cell division control protein 6-like protein [Heterocephalus glaber]	EHB12043.1	SQAQMTIR	14.45	0	0	16.7568	17.2024	15.9991	0	18.2015	16.7927	17.3852	0
centromere protein T [Mus musculus]	NP_796124.1	KIVKPEDLLLLMR	29	18.6344	0	0	18.6336	18.9706	17.7368	0	18.5406	17.3855	0
prosaposin receptor GPR37L1 [Peromyscus maniculatus bairdii]	XP_006982510.1	VNLTGTPSQR	7.69	0	16.666	16.4292	15.813	15.8122	14.3641	20.7753	13.2447	17.3926	0
ribosomal RNA processing protein 36 homolog [Tursiops truncatus]	XP_004330992.1	QLVTGNSTK	10.07	15.7622	14.515	15.6264	16.8129	14.665	15.5016	14.6806	14.8932	17.4203	0
Zinc finger protein 680 [Homo sapiens]	AAH30700.1	FSNSNSHKK	11.88	0	0	0	15.5864	15.9874	0	14.8657	18.6384	17.4803	0
actin-related protein 5 isoform X1 [Manis javanica]	XP_017524504.1	MALAGVAGPAANVFPFR	7.83	0	16.9823	17.4047	18.7222	0	0	15.7823	20.5706	17.4824	0
sulfhydryl oxidase 1-like [Microtus ochrogaster]	XP_013204817.1	GQMGSTR	3.51	15.776	14.7934	16.0096	15.1226	15.7731	14.6337	16.4724	16.537	17.5191	0
BEN domain-containing protein 7 isoform X1 [Mustela putorius furo]	XP_012902487.1	LKEEPQDLDAVWPPR	11.55	18.6515	18.8697	17.8463	0	17.5534	19.0172	18.4054	20.2152	17.5257	0
zinc finger protein 39 isoform X1 [Cricetulus griseus]	XP_007613264.1	NGSSSGMR	9.57	15.9257	15.8576	17.4254	15.5895	15.8442	13.8741	13.9826	14.3131	17.5456	0
keratin, type II cytoskeletal 75-like [Trichechus manatus latirostris]	XP_012414527.1	ASVSGCNSSFQSGFGSR	8.12	16.2092	16.6904	15.7155	14.9462	15.5394	15.8202	0	15.3072	17.5618	0
immunoglobulin iota chain [Pan troglodytes]	XP_016795013.1	MSSALGTTIRLTCTLR	14.9	0	0	0	15.9558	16.5111	15.7053	16.5252	16.8555	17.5714	0
calcium homeostasis endoplasmic reticulum protein [Elephantulus edwardii]	XP_006898340.1	GPRPHDQIPPNK	7.17	0	0	8.09172	0	0	0	0	0	17.574	0
alpha 2B adrenergic receptor, partial [Ochotona princeps]	CAC87002.1	GSPGEGEPK	4.85	16.3101	15.5806	15.1018	14.226	0	13.4177	14.7621	14.4221	17.5832	0
zinc finger protein 160-like, partial [Carlito syrichta]	XP_008062700.1	DMLMTQK	19.93	16.5663	17.4854	15.2557	15.3549	15.522	15.8787	15.7666	16.9783	17.6198	0
low-density lipoprotein receptor-related protein 11, partial [Eptesicus fuscus]	XP_008157660.1	SQKAAAPR	6.58	16.7069	15.0491	16.2834	15.9171	15.89	16.3447	0	16.3865	17.6525	0
KN motif and ankyrin repeat domain-containing protein 1 [Octodon degus]	XP_004637229.1	AVNMEGFKSAR	14.05	14.5833	0	15.8802	15.8826	0	15.7722	17.7339	17.1906	17.6897	0
hemicentin-1 [Trichechus manatus latirostris]	XP_004372974.1	KDGVVLAGNHAR	12.61	18.0332	17.1568	19.227	17.1737	18.1498	18.4396	16.9541	18.2564	17.7185	0
unknown	XP_005076057.2	ARLAS	11.47	16.464	16.2575	15.2663	15.2946	17.0837	15.81	15.7583	15.1506	17.721	0
uncharacterized protein FLJ44672 [Callithrix jacchus]	XP_008989687.1	LPHTGQLR	14.79	15.3822	16.8676	0	14.7491	13.4442	17.0631	14.9663	15.6539	17.7386	0
deoxyhypusine hydroxylase [Rattus norvegicus]	NP_001020177.1	EAALALAEGLK	10.52	0	16.6116	14.0247	15.3224	13.5782	12.7995	18.9082	14.6287	17.7446	0
unconventional myosin-XVIIIb [Otolemur garnettii]	XP_003789884.1	SRPRVPR	9.85	15.3448	16.6993	16.6167	0	13.48	0	19.1949	0	17.7549	0
class I histocompatibility antigen, Gogo-OKO alpha chain [Microcebus murinus]	XP_012596435.1	XPRAEPR	27.99	18.3563	18.1438	19.3163	19.2234	17.3537	0	7.9993	19.8121	17.7765	0
syntaxin-8 isoform X2 [Ailuropoda melanoleuca]	XP_002921190.1	NGENTIK	11.08	17.6601	16.4959	15.7638	14.907	16.1937	16.1659	16.0347	16.2729	17.7799	0
WD repeat-containing protein 60 [Callithrix jacchus]	XP_009001002.1	ESSPGERDR	10.37	0	0	14.5475	11.2522	15.0884	0	20.7588	0	17.782	0
spindlin-2B [Myotis brandtii]	XP_005885091.1	EPGVVDGLIGK	10.49	15.3603	14.2857	14.6472	16.6168	15.3634	11.6417	15.1914	16.4737	17.7998	0
interleukin-12 receptor subunit beta-2 [Sarcophilus harrisii]	XP_012405606.1	AMGYAGPK	7.81	19.1758	0	18.7774	18.6543	0	19.43	0	0	17.8157	0
exosome complex exonuclease RRP44 isoform X2 [Balaenoptera acutorostrata scammoni]	XP_007186262.1	SAENQLR	10.59	17.3996	16.8903	17.9488	15.1414	17.5469	18.6786	17.886	21.6863	17.8365	0
T-cell receptor alpha chain, partial [Mus musculus]	AAA64661.1	TSILGKG	6.56	16.6364	16.7202	15.0327	16.163	16.3519	15.765	17.735	15.072	17.866	0
ankyrin-3 isoform X6 [Monodelphis domestica]	XP_007478344.1	AGQSEVVR	7.56	16.4854	0	15.7741	16.4451	14.5963	15.2782	16.0609	0	17.921	0
methyl-CpG-binding domain protein 3-like 5 [Odobenus rosmarus divergens]	XP_012421993.1	QSVTPGDIRR	4.09	17.9053	17.966	14.918	15.8139	15.4786	17.3534	19.0314	16.5476	17.9245	0
unknown	XP_004375247.1	DSLMM	2.47	15.5563	16.614	15.4256	15.4827	16.6898	17.6185	16.5283	16.5285	17.9309	0
7,8-dihydro-8-oxoguanine triphosphatase [Pan paniscus]	XP_014201036.1	VLLGMXK	15.95	17.0495	16.3754	16.8672	16.0614	16.1417	17.3318	16.8011	16.5485	17.9421	0
brain-specific angiogenesis inhibitor 3 [Equus przewalskii]	XP_008522838.1	MNVTASTR	13.82	16.2847	15.3055	14.1351	14.5132	15.6107	15.5777	14.8596	15.381	17.9513	0
PR domain zinc finger protein 13 [Ailuropoda melanoleuca]	XP_002929750.1	FAQLPSATGLPVER	10.8	15.7561	0	16.5902	16.2557	0	0	16.203	16.9236	17.9611	0
hypothetical protein PAL_GLEAN10010640 [Pteropus alecto]	ELK09285.1	ESPTNILGTK	8.84	16.681	16.8796	16.9735	16.3512	17.0752	16.2139	17.5584	16.158	17.9642	0
inhibitor of nuclear factor kappa-B kinase subunit epsilon [Otolemur garnettii]	XP_012662141.1	IPAAPEV	8.55	0	16.1172	0	0	16.7315	15.3893	17.0297	16.7696	17.9808	0
uncharacterized protein LOC105826081 [Propithecus coquereli]	XP_012519445.1	IGAQLGSHGEPLVLR	11.54	18.6929	0	16.8338	0	0	17.1723	16.1789	18.5022	17.9936	0
protein FAM83G [Jaculus jaculus]	XP_004663152.1	ILADPR	12.27	16.9766	16.2902	0	14.8996	15.9221	15.832	15.8515	0	18.0032	0
unknown	XP_009233153.1	QPPLG	5.86	18.8521	17.8933	17.4714	17.2189	17.7087	17.2095	19.5374	18.1276	18.0245	0
ret finger protein-like 4A [Aotus nancymaae]	XP_012331360.1	IGGIFR	14.61	0	16.7306	16.1934	0	17.1794	0	17.3366	0	18.0569	0
unknown	XP_012498639.1	HTKSS	7.28	0	15.6816	16.506	18.2084	16.8297	15.4493	20.0069	15.8641	18.0589	0
unknown	XP_016879454.1	MLSMT	2.83	17.7868	15.4668	13.6914	0	16.1731	15.1266	15.393	0	18.0625	0
ABC transporter permease [[Ruminococcus] torques]	WP_009242594.1	NGEGNTF	10.4	16.0852	15.3513	15.3214	16.0394	0	17.9419	16.4607	14.903	18.0772	0
hypothetical protein A6R68_21429 [Neotoma lepida]	OBS80369.1	VDGDTRR	9.53	16.9297	17.3032	16.684	16.4749	15.8102	16.6795	15.5904	15.4031	18.0826	0
growth factor receptor-bound protein 14 isoform X1 [Dasypus novemcinctus]	XP_004464450.1	ANSTKK	10.4	15.5594	15.6268	12.7477	15.965	15.4256	16.1943	14.7367	17.5986	18.1039	0
diacylglycerol kinase alpha isoform X1 [Mustela putorius furo]	XP_004773114.1	VAGEKTYTQK	13.6	16.7295	14.8459	14.3169	13.8172	16.1733	0	19.7668	16.697	18.1504	0
Heparan-sulfate 6-O-sulfotransferase 1 [Myotis brandtii]	EPQ15919.1	GAVCPPRTT	11.33	15.0999	14.3242	15.0247	15.368	16.2697	15.6586	17.2497	15.429	18.1556	0
apolipoprotein L1, partial [Homo sapiens]	ANY93179.1	LNXLNXN	21.11	15.5801	13.0491	15.6438	13.8816	16.4525	0	16.3312	0	18.1621	0
interleukin-1 receptor-like 2 [Sarcophilus harrisii]	XP_003766761.1	EPEIIYPR	13.26	0	0	13.7642	10.9272	16.4716	17.0134	20.45	13.9493	18.1919	0
protein Dr1-like [Jaculus jaculus]	XP_012806040.1	MASSSGNNDDLTIPR	13.45	15.8576	15.9744	17.1752	17.6275	0	16.0575	16.3758	15.7713	18.2033	0
unknown	XP_005955856.1	QPCLH	6.54	15.8099	16.8707	16.1715	16.2541	14.0798	16.2713	17.4325	16.7064	18.2095	0
plexin-B2 [Saimiri boliviensis boliviensis]	XP_010341645.1	KPDFFR	6.17	0	17.5376	17.008	0	16.0241	17.1096	18.1095	0	18.2131	0
natural cytotoxicity triggering receptor 3 ligand 1 [Chlorocebus sabaeus]	XP_008003666.1	QSLSEPEK	15.09	17.4157	0	17.4987	16.8375	14.1839	17.5339	19.8879	15.9217	18.2142	0
WSC domain-containing protein 2 [Ictidomys tridecemlineatus]	XP_013220549.1	SISAYIKMVDAALK	9.1	16.5666	13.2683	13.9701	14.2737	0	16.5984	14.9359	0	18.2201	0
disintegrin and metalloproteinase domain-containing protein 15 isoform X1 [Bubalus bubalis]	XP_006060972.1	STSNFS	6.48	17.0499	0	15.2492	16.3227	15.9525	16.8871	16.5342	16.1623	18.2235	0
uncharacterized protein KIAA0947 homolog [Elephantulus edwardii]	XP_006901365.1	MEFQSSEK	4.91	16.0372	15.0648	13.7164	16.6614	15.0723	15.8224	16.4798	15.4625	18.2336	0
wee1-like protein kinase [Chrysochloris asiatica]	XP_006873061.1	GIDASTVK	6.6	17.8663	19.8744	0	17.8474	18.341	20.2358	18.0884	20.6003	18.2505	0
unknown	NP_001180203.1	NLTSD	14.92	17.1714	17.4687	0	15.8723	15.8541	16.4495	15.5066	17.2767	18.2618	0
Bzrp protein, partial [Apomys lubangensis]	AJE76363.1	VSPPAARXL	4.7	15.2179	17.1226	16.6364	14.7217	15.6349	16.4854	16.2819	12.3402	18.2673	0
unknown	NP_859070.3	AVGIR	7.82	16.6208	16.43	15.6795	15.8851	16.495	17.1944	17.1755	15.5884	18.2697	0
peroxidasin-like protein isoform X1 [Chlorocebus sabaeus]	XP_007998787.1	NVTVLEKTK	9.02	14.5253	15.6127	16.8611	16.6726	14.9643	17.2738	0	17.1326	18.3019	0
leucine-rich repeat and immunoglobulin-like domain-containing nogo receptor-interacting protein 4 [Physeter catodon]	XP_007117331.1	AAATTPK	13.37	16.8118	16.4054	16.9343	16.8876	0	17.2382	17.1125	17.6325	18.3037	0
zinc finger CW-type PWWP domain protein 1 [Rhinopithecus roxellana]	XP_010376011.1	TDPTLPIRK	24.32	15.9198	13.4918	14.4379	13.5899	10.0709	0	19.0773	15.2927	18.309	0
max dimerization protein 4 [Carlito syrichta]	XP_008067201.1	APMASLGR	7.41	17.1228	16.5187	17.7114	0	15.7399	16.8698	17.3419	0	18.3238	0
F-box only protein 5 [Mesocricetus auratus]	XP_005065954.1	ASTWAPPK	6.86	15.4483	13.4125	14.3805	14.2179	14.4391	14.7439	17.5046	12.2408	18.335	0
G1/S-specific cyclin-E1 [Chrysochloris asiatica]	XP_006867446.1	DAMEGDMGK	13.14	16.4477	15.6352	17.1859	17.4156	16.143	16.4616	17.8371	0	18.3436	0
potassium voltage-gated channel subfamily KQT member 5 isoform X1 [Nannospalax galili]	XP_008854549.1	SGAPAAGGGR	9.54	16.3202	17.4959	17.6929	17.1422	17.1478	17.8946	17.3409	16.5434	18.3457	0
unknown	XP_001073573.1	KVSTS	5.18	17.4068	16.8578	18.0334	17.3118	17.8604	0	18.6229	17.5231	18.3625	0
carcinoembryonic antigen-related cell adhesion molecule 5-like [Peromyscus maniculatus bairdii]	XP_015846166.1	EETNMKSK	3.51	15.4827	13.7328	16.6429	17.0596	15.6974	16.8865	16.5653	16.5988	18.3628	0
Coiled-coil and C2 domain-containing protein 1B [Tupaia chinensis]	ELW65459.1	AQKLGESPSQAPVAK	4.8	15.9535	16.7968	15.8366	15.7806	16.0602	0	16.0174	16.8168	18.3655	0
Ankyrin repeat domain-containing protein 5 [Tupaia chinensis]	ELW64295.1	AKADMTIIDNEGK	7.81	15.7648	16.8278	16.1815	16.3254	0	15.9221	0	16.6475	18.3759	0
xin actin-binding repeat-containing protein 2 [Dipodomys ordii]	XP_012883955.1	EASLTGRR	15.15	16.7834	15.8186	13.7568	17.0589	17.2863	16.5407	16.5454	17.2993	18.3807	0
protocadherin beta-3 [Rattus norvegicus]	NP_001014783.1	MVAVDSDSGQNAWLSFQLLK	4.97	0	17.1804	0	16.6135	15.8986	17.7233	14.7756	17.204	18.4112	0
SET and MYND domain-containing protein 4 isoform X1 [Marmota marmota marmota]	XP_015356487.1	SVQVTISKAK	4.67	17.2478	16.282	14.7306	15.4109	16.0839	17.2625	20.6365	14.5787	18.4251	0
FK506-binding protein-like [Dasypus novemcinctus]	XP_004452446.1	AGNPAR	4.22	16.6958	15.6523	16.2538	16.4252	16.0777	15.8918	18.3511	16.3068	18.4327	0
R-spondin-1 [Sorex araneus]	XP_004614296.1	GTMGTVGPT	7.08	17.2148	16.9961	16.3718	16.7282	16.2145	17.378	16.6032	16.6511	18.44	0
alpha-1-antichymotrypsin-like [Pteropus vampyrus]	XP_011377923.1	NLVVTQMSL	7.67	15.9106	15.5281	16.7934	15.2365	14.375	17.0396	15.7635	17.7929	18.4462	0
protein FAM207A isoform X1 [Carlito syrichta]	XP_008059757.1	GAEAKIILPK	15.34	0	15.4694	17.2403	17.9063	0	16.2316	16.9571	16.297	18.4523	0
histone deacetylase 6 [Echinops telfairi]	XP_004713270.1	GMATPK	9.89	16.6023	0	13.4678	14.3866	0	14.3904	17.9018	15.7075	18.4565	0
leucine-rich repeat-containing protein 16A isoform X1 [Octodon degus]	XP_004640197.1	YGVQVMGSSLLAEMKAK	8.8	0	0	0	16.1064	15.6517	0	16.2548	16.2563	18.4602	0
nucleosome-remodeling factor subunit BPTF, partial [Propithecus coquereli]	XP_012514959.1	IIPENDVK	20.81	0	16.8873	17.0304	16.8509	17.4488	15.4968	17.1136	17.6498	18.465	0
Polycystic kidney disease protein 1-like 1 [Pteropus alecto]	ELK13057.1	LGAGKGT	5.42	15.4954	15.6609	16.2622	15.5631	14.5027	15.3004	15.9239	15.4221	18.4746	0
hypothetical protein PANDA_009144, partial [Ailuropoda melanoleuca]	EFB13226.1	ILTSSHPGK	13.63	15.9715	17.4276	16.8857	15.3561	14.5711	16.5226	13.6255	17.6886	18.4773	0
unknown	XP_008577355.1	QNGNV	2.4	16.5408	14.2845	16.4406	0	16.8334	16.0718	17.0349	16.3026	18.5539	0
tumor necrosis factor receptor superfamily member 18 [Orycteropus afer afer]	XP_007943691.1	LPSEVPLAEDAR	10.51	0	0	0	10.5807	0	16.4221	10.8978	0	18.5625	0
testis-specific protein 10-interacting protein [Cavia porcellus]	XP_013006423.1	QGAVQTSNR	2.87	15.1234	13.2759	16.8005	0	14.5809	16.146	17.3713	0	18.5748	0
unknown	NP_001248716.1	VGNSR	8.55	17.0325	0	16.1106	16.7625	17.3061	16.6495	17.0573	17.3942	18.5826	0
spermatogenesis-associated protein 5 isoform X1 [Microtus ochrogaster]	XP_005370440.1	QPNLPDR	6.92	14.5884	17.4945	15.9219	16.6973	16.0148	15.534	19.6041	15.6197	18.5961	0
ectonucleotide pyrophosphatase/phosphodiesterase family member 2 isoform X1 [Erinaceus europaeus]	XP_007526291.1	KPLDIYK	12.63	14.1671	15.8342	17.882	0	15.5937	16.8124	14.4658	13.6375	18.6161	0
calcium-activated potassium channel subunit alpha-1 isoform X7 [Ceratotherium simum simum]	XP_004426959.1	ANGGGGGGGSSGGGGGGGGGGSSLR	11.68	16.8611	16.9898	0	16.3684	0	17.5941	0	17.8864	18.6265	0
unknown	XP_005340947.1	GRNSG	2.8	16.7999	16.7231	16.1811	15.5398	16.6039	14.8539	16.1753	16.9676	18.6357	0
proteasome chain p42 - bovine (fragments)	pir||S71296	IXAGPITK	21.58	14.8785	17.7959	0	16.8329	17.6561	0	0	19.3217	18.6631	0
unknown	XP_006997147.1	GSFAS	5.61	18.6269	16.3388	16.7334	17.2239	0	16.9217	21.0241	0	18.6844	0
protocadherin gamma-B4 isoform X15 [Dasypus novemcinctus]	XP_012378435.1	LNSHSK	3.01	17.888	16.1159	18.2266	17.3237	17.3558	15.5686	16.5155	17.1354	18.7161	0
endoplasmic reticulum membrane-associated RNA degradation protein isoform X1 [Heterocephalus glaber]	XP_004868899.1	QMLIHSSK	9.15	12.5143	14.4435	14.803	17.9227	16.0969	12.1551	19.5434	16.7147	18.7248	0
zinc fingers and homeoboxes protein 1 [Sarcophilus harrisii]	XP_012397258.1	TEIEESNAGSSK	6.52	17.3999	13.9693	15.6136	13.3509	14.2551	13.3017	19.0647	0	18.7256	0
E3 ubiquitin-protein ligase RNF213 isoform X2 [Chinchilla lanigera]	XP_013361468.1	NEPVNQQEDMWAALEGILFSKFR	6.27	0	0	0	0	0	0	13.1271	8.38004	18.7267	0
GLIPR1-like protein 2 [Rousettus aegyptiacus]	XP_015980924.1	LTRGGVLK	11.19	16.6533	17.748	17.9781	16.9434	16.9376	17.8046	17.6903	17.1771	18.7283	0
diacylglycerol kinase zeta isoform X1 [Sorex araneus]	XP_004619114.1	AGGDLLYR	17.23	15.676	0	15.5649	14.9317	17.4678	16.1559	17.4215	0	18.7416	0
kinesin-like protein KIF20B isoform X1 [Nannospalax galili]	XP_008847814.1	CREYVR	12.13	15.98	16.8238	13.8184	14.1412	14.1014	15.5586	19.0543	14.7843	18.7495	0
collagen alpha-1(XXVI) chain isoform X1 [Felis catus]	XP_011288670.1	GMMGPAGEPGGKGQEEEK	5.83	13.9954	15.8952	0	14.218	17.6342	0	17.6213	21.4965	18.7568	0
basic salivary proline-rich protein 3-like [Dipodomys ordii]	XP_012867852.1	ITAPPPGFR	5.66	16.4567	0	17.3829	16.2173	13.5854	16.9926	16.1934	14.9844	18.775	0
unknown	XP_008707954.1	NAGPN	4.62	17.2526	16.5975	19.0559	17.6488	0	18.8085	20.3107	0	18.7761	0
potassium voltage-gated channel subfamily H member 8-like, partial [Galeopterus variegatus]	XP_008590332.1	IILNFR	35.17	16.7089	17.5151	16.5076	16.7319	16.792	17.6127	16.2506	17.4462	18.7888	0
C2 domain-containing protein 3 isoform X5 [Mustela putorius furo]	XP_004768122.1	VTIELVIDNK	14.53	15.3447	17.159	15.2498	0	17.6722	16.1025	17.4614	17.2996	18.8019	0
coiled-coil domain-containing protein 173 [Chrysochloris asiatica]	XP_006867086.1	LTAEKALK	16.32	15.5707	15.6915	17.8879	15.4579	13.8584	16.5089	16.8491	16.0016	18.8124	0
collagen alpha-1(XIII) chain isoform X1 [Vicugna pacos]	XP_015102152.1	AGPAGMKGEDGPMGSPGEK	6.03	16.2341	16.4323	16.52	14.5948	15.5891	16.3985	0	0	18.8224	0
retinoic acid early transcript 1G protein isoform X2 [Homo sapiens]	XP_011534102.1	NQAMQR	10.35	15.2708	13.8933	18.0031	16.825	17.1404	16.7606	17.2769	16.6747	18.8229	0
histone deacetylase 9 isoform X1 [Jaculus jaculus]	XP_004652884.1	DTPTNAK	6.07	15.3094	15.5977	0	16.7854	16.5944	17.1986	16.6779	16.1797	18.8491	0
unknown	XP_003764572.1	GGAIK	1.32	0	14.3327	16.3253	15.7065	15.2002	11.8691	14.7078	0	18.853	0
RNA polymerase II elongation factor ELL2 [Ceratotherium simum simum]	XP_004420413.1	ARISHLTNK	14.56	0	16.4299	0	0	0	0	17.098	0	18.8839	0
hypothetical protein BOS_16915 [Bos taurus]	DAA20338.1	DGECGGLR	7.6	17.0049	0	16.4736	15.32	14.3086	0	20.6622	16.4062	18.8896	0
myosin-7B isoform X1 [Ovis aries]	XP_014955329.1	XGAVEGR	10.13	17.5228	16.7206	0	0	0	17.0639	0	18.0433	18.8938	0
pre-B-cell leukemia transcription factor-interacting protein 1 [Miniopterus natalensis]	XP_016077136.1	SPRVAGPR	7.18	16.7703	16.7808	15.249	16.8515	13.277	16.4895	16.3901	17.6372	18.9042	0
Glutamine-rich protein 2, partial [Pteropus alecto]	ELK12340.1	ADEAAAMR	13.15	18.0784	15.5915	0	14.3329	15.56	14.6829	17.528	15.1932	18.9082	0
NADH dehydrogenase [ubiquinone] 1 beta subcomplex subunit 7-like [Rhinopithecus roxellana]	XP_010387605.1	DYVTRMK	11.28	17.2917	16.3852	16.4611	0	16.4808	0	17.7286	16.0104	18.927	0
glycogen phosphorylase, muscle form isoform X1 [Echinops telfairi]	XP_004713570.1	TIFKEFYELEPHK	7.82	18.0012	16.7753	16.054	0	17.4571	17.2343	15.0811	0	18.928	0
high mobility group protein B1-like [Callithrix jacchus]	XP_002747150.1	SEAMAKTDK	5.18	14.9192	17.2401	17.4741	15.8711	16.2141	15.172	17.0128	16.0736	18.9364	0
hypothetical protein PANDA_000546, partial [Ailuropoda melanoleuca]	EFB19116.1	QGTARPPK	25.02	15.8613	15.0776	15.2238	16.9669	16.674	16.5531	19.6096	17.8901	18.9546	0
LysR family transcriptional regulator [Massilia sp. Root351]	WP_057153712.1	LVLAMSPQHPLAAQLKR	15.93	19.9916	0	20.1533	19.4287	0	0	20.2985	20.2305	18.9624	0
PHD finger protein 19 isoform X1 [Sorex araneus]	XP_004615691.1	NNVKDLMSK	11.88	16.5379	15.2719	15.5453	0	15.5467	15.1918	0	0	18.9769	0
biogenesis of lysosome-related organelles complex 1 subunit 5 isoform X2 [Callithrix jacchus]	XP_002746285.2	LRAANESVYK	6.34	15.6841	16.7132	0	16.1868	16.7972	15.5999	0	0	18.9979	0
unknown	XP_008564676.1	GAEDS	4.53	18.0388	0	17.4137	16.1576	16.965	17.5429	18.5642	0	19.0112	0
unknown	CAA59985.1	APRSV	5.49	18.1241	16.567	0	17.6679	17.6106	16.4164	18.1789	15.9085	19.0205	0
hypothetical protein SNOG_16450 [Parastagonospora nodorum SN15]	XP_001806566.1	KAQSVANK	13.51	17.6577	18.4882	17.0838	0	17.4392	17.6637	17.0833	18.5253	19.0308	0
receptor tyrosine kinase isoform JMa cyt2 [Rattus norvegicus]	AAQ77349.1	HRNTVV	5.81	18.2772	17.3548	17.2591	0	16.2924	18.2431	17.6223	0	19.0526	0
protein unc-13 homolog C, partial [Dasypus novemcinctus]	XP_004470896.1	ELDPEASSILK	14.26	0	0	16.7954	15.3832	16.5531	16.0588	15.9164	0	19.0565	0
uncharacterized protein C17orf62 homolog [Tupaia chinensis]	XP_014442195.1	EAHGSVTQM	10.65	18.6065	16.6005	16.7003	15.9192	16.4275	17.9296	16.6515	17.623	19.0662	0
otopetrin-1-like [Elephantulus edwardii]	XP_006893699.1	SRMLLGTER	9.74	16.2811	15.7387	15.4095	17.3166	16.061	0	15.9994	15.7372	19.0707	0
keratin, type I cuticular Ha5 [Odobenus rosmarus divergens]	XP_004410553.1	QLVETDMNGLRR	13.53	0	17.8982	0	17.1031	17.6218	0	0	0	19.0793	0
tyrosine-protein kinase SgK223 [Orcinus orca]	XP_004277205.1	QSLTLEAASSSDGLSCGSASSR	7.4	0	13.9811	15.0084	0	17.4096	14.8659	0	14.1769	19.1079	0
hypothetical protein EGK_05057 [Macaca mulatta]	EHH21893.1	IGPMASR	13.81	15.1924	16.4592	16.5371	16.0968	16.2913	16.578	15.7162	17.0789	19.1217	0
cytosolic Fe-S cluster assembly factor NUBP2 isoform X1 [Microtus ochrogaster]	XP_005349193.1	MPALHS	5.71	18.0055	17.2176	16.7276	15.0341	14.7427	15.1309	16.8086	16.3281	19.1263	0
WD repeat domain phosphoinositide-interacting protein 1 [Condylura cristata]	XP_004693515.1	KGTVIR	12.75	19.8166	16.2021	15.0844	15.6601	16.8556	16.6962	20.2047	15.572	19.137	0
NAD kinase 2, mitochondrial [Cavia porcellus]	XP_003470266.1	GAGSGSGGPAGRR	9.22	16.0386	16.6572	16.7902	15.9185	16.6219	0	19.7944	14.7154	19.1387	0
protein STABILIZED1-like, partial [Dipodomys ordii]	XP_012892512.1	CIGDFR	7.33	16.5411	17.5935	0	15.9203	16.5801	17.4433	16.2875	0	19.1417	0
hypothetical protein A6R68_07569, partial [Neotoma lepida]	OBS63893.1	NLSTYDHMMR	9.16	15.4713	15.6894	16.4507	0	0	0	0	0	19.1444	0
aldehyde dehydrogenase family 16 member A1 [Echinops telfairi]	XP_004710721.1	TLQATGLR	16.83	16.243	17.0015	16.8894	16.076	16.6951	17.1384	16.8696	0	19.1566	0
sodium-driven chloride bicarbonate exchanger [Echinops telfairi]	XP_004703976.1	MQSVGVSGNR	9.74	0	0	16.1857	0	16.3896	16.1444	0	0	19.1906	0
transmembrane protein 87A isoform X1 [Monodelphis domestica]	XP_007472479.1	AAAAWLR	4.68	17.2451	16.9576	0	15.2184	17.2091	16.6391	0	17.5251	19.2251	0
cell division protein FtsA [Pasteurella multocida subsp. gallicida str. Anand1_poultry]	EGP02881.1	KVGSEF	12.16	18.3271	0	17.1522	16.5993	16.0879	16.446	17.652	0	19.2343	0
RNA polymerase II subunit A C-terminal domain phosphatase [Bison bison bison]	XP_010853367.1	DAGKAMXGR	12.91	11.8085	0	16.4331	16.7215	15.5612	14.2864	17.5858	14.3238	19.2777	0
CAP-Gly domain-containing linker protein 4 [Rattus norvegicus]	NP_001013964.1	KLSTSSSSGK	6.65	17.6532	14.8142	13.8163	0	0	0	16.0219	15.4061	19.2897	0
CUB domain-containing protein 1 [Ochotona princeps]	XP_004581780.1	IQLGSPPLPGK	12.61	14.6956	15.5196	14.4891	13.8062	16.9538	13.6364	17.4183	0	19.2987	0
protein FAM180B [Heterocephalus glaber]	XP_004851872.1	QCSMAR	5.82	19.0185	0	0	18.1313	0	17.6548	17.7848	17.3388	19.3021	0
E3 ubiquitin-protein ligase TRIM56 [Dipodomys ordii]	XP_012887177.1	HEVLGQLR	7.82	0	0	15.5481	16.3505	0	16.3708	21.0128	14.1343	19.3177	0
leucine-rich repeat-containing protein 36 [Balaenoptera acutorostrata scammoni]	XP_007198170.1	GSLSPLR	2.08	16.8556	17.0214	0	17.3741	17.8164	16.0507	18.1026	19.374	19.3179	0
rho GTPase-activating protein 32-like, partial [Ornithorhynchus anatinus]	XP_007656113.1	MQITGMGPGK	8.71	13.7179	14.4144	12.6052	15.3603	17.0775	16.8245	15.8674	12.9522	19.3321	0
zinc finger protein interacting with K protein 1 homolog [Bos taurus]	DAA19300.1	SFTPNS	1	17.8729	0	18.7028	0	17.858	0	18.7082	17.9492	19.3349	0
voltage-dependent P/Q-type calcium channel subunit alpha-1A, partial [Peromyscus maniculatus bairdii]	XP_015845050.1	GRTANDK	8.19	16.0866	15.4295	16.6554	17.3218	15.4953	0	21.2235	16.4225	19.3529	0
HOXB5, partial [Pan paniscus]	ABM54347.1	SMSLAT	7.07	0	0	15.4342	15.9467	16.3957	12.8644	18.39	15.8896	19.3537	0
unknown	XP_013005577.1	ARLQS	6.24	0	0	17.4539	18.4764	18.2581	0	0	17.6153	19.3539	0
Bardet-Biedl syndrome 1 protein isoform X1 [Callithrix jacchus]	XP_009006770.1	GPLVMTK	2.77	16.4467	16.0994	15.9822	16.7946	16.5864	17.1674	0	14.6373	19.3637	0
3-oxoacyl-[acyl-carrier-protein] synthase, mitochondrial isoform X2 [Myotis lucifugus]	XP_014310313.1	MSSPTIMAIGAAELAMK	13.41	0	0	0	0	17.0975	0	17.4332	0	19.3774	0
uncharacterized protein LOC105710845 [Aotus nancymaae]	XP_012298754.1	GCLLXPK	14.35	0	18.5031	0	17.9221	18.8856	18.0713	19.543	18.1139	19.3841	0
exonuclease 3'-5' domain-containing protein 1 [Eptesicus fuscus]	XP_008141441.1	GGLLCEK	17.92	15.7725	17.3461	16.1367	16.7075	16.2281	17.3083	20.5548	17.0187	19.4011	0
LIX1-like protein [Condylura cristata]	XP_004689520.1	ESNPAVLR	14.07	15.7874	16.8573	16.5639	16.2458	15.3465	15.8237	16.7215	17.2636	19.4281	0
uncharacterized membrane protein in ycf23-apcF intergenic region-like [Pantholops hodgsonii]	XP_005973121.1	ALGETP	5.32	18.821	17.3601	16.6685	16.5581	18.7939	17.3552	16.7249	17.7623	19.4489	0
NFX1-type zinc finger-containing protein 1 isoform X1 [Macaca mulatta]	XP_015004278.1	GPMDGELPPR	3.39	18.726	18.1326	16.8648	15.5419	16.42	18.0658	16.8929	18.7273	19.4538	0
brain derived neurotrophic factor, partial [Ursus thibetanus]	ACD84570.1	TAVDMSGGTVT	11.5	0	17.3621	15.5859	0	16.2817	16.0762	16.7856	0	19.4838	0
stathmin 1, partial [Macaca fascicularis]	AAV67363.1	ESKDPA	5.96	16.7446	16.7821	16.6926	16.9358	15.8513	17.1307	21.2804	15.063	19.4857	0
ankyrin repeat domain-containing protein 24 [Pongo abelii]	XP_002828505.2	TMEAMSTGAK	7.82	19.0354	16.9536	17.9101	16.6377	0	17.7128	20.4893	0	19.5065	0
olfactory receptor-like protein OLF3 [Cavia porcellus]	XP_003475753.1	LTSKLASG	8.66	15.7977	16.6229	16.6841	15.3779	14.9058	17.1791	19.4647	0	19.5094	0
carnitine O-palmitoyltransferase 2, mitochondrial-like isoform X2 [Monodelphis domestica]	XP_007480220.1	SFSLILTK	26.07	15.7231	0	17.04	16.784	16.5965	0	18.3413	18.4545	19.5273	0
kaptin [Rhinopithecus bieti]	XP_017744371.1	NLPGTNR	10.21	0	0	16.913	19.0561	17.6518	0	21.0251	17.6581	19.5462	0
ATP-binding cassette sub-family G member 2, partial [Heterocephalus glaber]	EHA97589.1	SSSNDK	11.07	17.4896	17.1308	0	17.117	0	0	0	17.6658	19.5477	0
centromere-associated protein E isoform X1 [Sus scrofa]	XP_013844806.1	VLGDELKR	8.79	17.2094	16.0596	0	16.8127	17.6697	0	19.6631	17.4227	19.5519	0
40S ribosomal protein S2-like isoform X1 [Saimiri boliviensis boliviensis]	XP_010340370.1	GQGRGPR	3.35	0	0	0	19.6642	0	21.3745	16.7846	20.7422	19.5687	0
mKIAA1758 protein, partial [Mus musculus]	BAD32532.1	DNLVAK	5.88	17.9784	16.4969	16.2953	15.3725	15.7303	0	21.5941	16.5476	19.5687	0
dmX-like protein 1 [Galeopterus variegatus]	XP_008578271.1	EFGGDK	9.71	0	16.9733	15.6537	18.9073	17.4796	17.8074	21.3883	16.0391	19.5771	0
unknown	XP_005887985.1	ARTNG	3.4	0	0	0	18.154	17.8784	18.2777	18.5016	0	19.5795	0
unknown	XP_003938316.1	MNPGK	5.64	16.8827	17.1518	17.1085	16.9126	17.7551	17.6639	17.8926	0	19.5798	0
FK506-binding protein 4-like [Chlorocebus sabaeus]	XP_007994305.1	XAEGLGRAVEPPPGR	13.32	16.2871	17.215	17.398	17.33	16.805	15.4001	0	16.034	19.596	0
synemin isoform X1 [Ovis aries]	XP_014957350.1	ELQLLGEXR	4.33	0	0	15.5134	16.0565	0	0	17.7156	15.6449	19.6886	0
cathelicidin antimicrobial peptide isoform X2 [Cricetulus griseus]	XP_007642983.1	EAEVQAEHK	4.06	0	15.9256	16.2663	15.946	0	0	15.3084	0	19.6896	0
receptor-type tyrosine-protein phosphatase beta isoform X1 [Sus scrofa]	XP_001926902.5	GPGNLER	4.37	17.1866	0	16.8426	16.6437	18.6102	0	20.8495	14.8393	19.6973	0
transmembrane protein 62-like isoform X1 [Ornithorhynchus anatinus]	XP_007660723.1	GRSSATR	8.99	17.1797	16.5557	17.1396	15.884	16.734	16.361	18.2542	16.3348	19.6988	0
RNA-binding motif protein, X-linked 2 isoform X2 [Erinaceus europaeus]	XP_016045705.1	SSPGRSEGNTTASLM	9.24	17.9377	16.8657	0	0	14.7909	18.5775	17.5038	15.8329	19.7226	0
DNA ligase 1-like [Chlorocebus sabaeus]	XP_008017823.1	GXGGEEER	4.93	16.1805	17.4413	17.7742	16.4811	14.0818	16.5187	17.187	16.7469	19.7294	0
Membrane-associated guanylate kinase, WW and PDZ domain-containing protein 2 [Myotis brandtii]	EPQ05676.1	EILLFR	30.01	0	19.1593	17.6771	18.0651	0	18.119	18.5241	0	19.7351	0
ATP-dependent RNA helicase DDX43 [Monodelphis domestica]	XP_007484259.1	GSGSSGTAR	5.59	0	0	17.6166	15.2224	17.4618	0	17.8765	15.5722	19.7423	0
sterile alpha motif domain-containing protein 15 isoform X1 [Manis javanica]	XP_017507035.1	VVDTSPK	9.45	17.9145	16.6843	14.4296	18.4131	16.4697	16.0578	16.2034	15.0518	19.7628	0
transmembrane protein 69 [Otolemur garnettii]	XP_012667946.1	NVYPXK	4.06	16.8649	15.9183	15.1298	17.2457	17.9887	16.9785	19.7043	17.2197	19.8195	0
protein inturned [Microtus ochrogaster]	XP_005343983.1	ADSLTTSPILSRLQGSAK	10.14	0	17.6649	17.6237	19.498	18.701	17.8828	16.9598	18.5272	19.8422	0
runt-related transcription factor 3 [Canis lupus familiaris]	XP_852730.2	APGADVRLR	4.33	16.9317	0	15.8667	14.1097	12.881	0	20.8223	13.5452	19.8599	0
apolipoprotein E [Erinaceus europaeus]	XP_016047935.1	DADDLHKR	12.48	0	16.5278	15.0247	16.235	11.3023	16.318	15.7973	0	19.8626	0
uncharacterized protein LOC102419299 [Myotis lucifugus]	XP_014306425.1	SQRDGHGLGR	9.82	0	0	0	14.968	15.5256	15.9342	16.446	16.0666	19.8627	0
interleukin-1 receptor type 1 [Sorex araneus]	XP_012790296.1	DVHVPLG	2.4	16.9036	0	15.8635	17.3427	16.3492	15.9047	20.4897	0	19.8775	0
olfactory receptor 2A5-like [Dasypus novemcinctus]	XP_004453055.1	MHSHGWR	12.65	14.6892	17.1912	15.1168	16.8118	15.8035	15.6352	19.3049	14.7716	19.9052	0
unnamed protein product [Mus musculus]	BAC33654.1	LNLLTDS	9.69	16.1281	18.615	18.2204	16.3317	17.0735	17.1046	17.3068	0	19.9345	0
unknown	ABD77172.1	GYKXL	7.55	15.9526	15.1284	15.6868	16.926	18.0832	0	17.6305	16.1472	19.9374	0
agouti signalling protein [Sciurus niger]	AOH95423.1	EINRNC	11.72	17.1484	18.3486	0	0	17.106	0	17.7427	18.9812	19.941	0
unknown	NP_001181466.1	GATMD	2.51	15.2487	17.0012	16.9402	15.5963	16.7243	0	16.157	17.2799	19.9813	0
uncharacterized protein LOC102329352 [Pantholops hodgsonii]	XP_005979053.1	LTPGPHLGSMK	5.82	0	15.3695	15.46	0	14.1207	15.2678	20.3123	12.1437	19.9973	0
FYN-binding protein [Eptesicus fuscus]	XP_008153834.1	GDTTPK	10.65	17.5326	16.8973	0	13.1803	12.7772	14.8948	17.9672	16.0154	20.0051	0
fumarate hydratase, partial [Homo sapiens]	AAP57532.1	NVLHSA	8.2	17.7523	16.7448	18.6956	16.9558	17.4691	15.9202	18.6367	17.0389	20.0581	0
Mucin-16 [Tupaia chinensis]	ELW54143.1	SISPSTSSASDGTSPRLSTER	13.91	15.1124	0	12.6166	17.9207	17.5202	15.8711	17.2029	11.8347	20.0772	0
spermatogenesis-associated protein 2 [Myotis davidii]	XP_006758859.1	VDATPSK	13.11	17.32	16.5089	18.3389	16.2381	17.0379	17.8709	18.4862	0	20.0841	0
collagen alpha-6(IV) chain [Miniopterus natalensis]	XP_016053881.1	TTIGAAGLPGK	12.2	15.3079	15.8927	16.4298	0	13.7517	0	18.3186	16.2389	20.0944	0
complement C1q tumor necrosis factor-related protein 1 [Camelus ferus]	XP_006182738.1	GHMGPK	11.85	0	16.1123	15.8285	17.312	15.6484	16.8644	21.6288	17.2288	20.1134	0
dimethylaniline monooxygenase [N-oxide-forming] 5-like [Elephantulus edwardii]	XP_006887505.1	EAILTQKER	7.77	0	15.0761	15.1642	0	14.1107	15.2498	16.3533	0	20.1209	0
nucleolar protein 58 [Dipodomys ordii]	XP_012870955.1	KISGSGK	12.86	21.9492	18.765	19.6318	19.042	19.0702	19.7285	21.6374	18.1339	20.1401	0
uncharacterized protein C1orf189 homolog [Chrysochloris asiatica]	XP_006861559.1	SQRTMK	8.16	18.3355	16.1159	0	17.8714	17.0497	15.4921	17.1945	17.3199	20.1839	0
unknown	CAA43196.1	LMGSA	1.5	0	0	16.3846	15.0711	15.7235	0	16.0529	16.8515	20.2368	0
collagen alpha-2(IX) chain [Sarcophilus harrisii]	XP_003765469.1	AGLVGSLR	10.02	16.975	17.8756	17.4672	18.5071	18.0528	17.1927	18.0068	0	20.3125	0
unknown	XP_006174844.1	VKAHP	10.61	0	15.9572	0	0	16.6568	16.3119	15.7689	17.0801	20.3215	0
tripartite motif-containing protein 64 [Oryctolagus cuniculus]	XP_002724074.1	VDNGLRR	7.2	17.1981	17.3443	16.6304	18.9927	19.229	0	19.0005	18.4755	20.3222	0
unknown	XP_005562434.1	VRPPS	11.35	15.9228	15.7143	17.1722	17.2458	17.3501	18.066	20.5649	16.2554	20.3547	0
aldehyde oxidase 2-like [Physeter catodon]	XP_007108219.1	MSCADSFTEMSPR	14.57	0	0	17.8548	19.1359	0	17.05	0	17.2191	20.3802	0
hypothetical protein H920_20534 [Fukomys damarensis]	KFO18082.1	IISTSA	8.05	16.2169	15.6858	14.5811	15.9661	15.8888	0	17.4788	16.1684	20.4655	0
unknown	NP_001128233.1	GDVCR	2.8	18.0137	0	0	0	16.7662	0	18.0115	16.8806	20.4862	0
unknown	KFO18830.1	AHIPK	12.69	19.5264	17.782	18.9779	0	0	0	21.1376	18.7799	20.4899	0
bcl-2-interacting killer [Aotus nancymaae]	XP_012332376.1	NLLMGI	6.23	17.0523	17.7904	16.5553	17.8211	0	18.239	17.9545	16.4504	20.4959	0
choline-phosphate cytidylyltransferase A [Sorex araneus]	XP_004618725.1	MDAQTSAK	7.44	17.7404	16.5266	17.6278	16.6026	15.5244	15.9681	0	17.2248	20.5107	0
GTP-binding nuclear protein Ran-like [Camelus bactrianus]	XP_010962307.1	ESQAQFKLVLAGEGK	13.14	10.2379	16.2067	16.3272	15.2561	0	12.7723	17.1582	0	20.5341	0
olfactory receptor 12D3 [Echinops telfairi]	XP_012863942.1	VLINLLSSXK	12.8	14.4055	0	16.1739	17.4879	0	0	17.3938	0	20.5764	0
sex hormone-binding globulin [Ailuropoda melanoleuca]	XP_002924480.1	LDMDRALGR	10.86	15.3837	14.5097	15.7162	15.9475	15.856	16.0921	20.3759	0	20.6243	0
Tetratricopeptide repeat protein 24 [Heterocephalus glaber]	EHA99547.1	ARISGK	6.9	14.5836	16.9795	17.7349	0	18.7681	17.8639	18.8101	14.3629	20.6795	0
trichohyalin [Cavia porcellus]	XP_012998226.1	RPELEKAEEEDQR	5.77	19.2377	21.0586	18.2325	0	0	18.8479	16.7583	0	20.7304	0
kinetochore protein Spc24 isoform X1 [Callithrix jacchus]	XP_002761796.1	RLLGHHEQVVER	8.06	17.3969	18.8132	16.8273	17.8142	0	0	0	18.2678	21.075	0
hypothetical protein SELMODRAFT_414787 [Selaginella moellendorffii]	XP_002974713.1	NIIEGGMR	48.66	0	0	0	0	25.3539	0	25.4609	0	23.728	0
cyclin-L2 [Papio anubis]	XP_017811711.1	FTPSMSSGLDMXTETDLR	9.9	15.1937	16.9739	0	0	13.6163	13.9469	16.4038	14.9768	15.339	7.63257
methyltransferase NSUN6 [Cavia porcellus]	XP_013000631.1	DGFMNK	1.43	0	8.07995	0	12.2789	7.68959	0	9.56974	0	14.4331	7.76857
echinoderm microtubule-associated protein-like 1 isoform X4 [Monodelphis domestica]	XP_001367603.1	ETVSPATKR	11.18	0	14.2203	16.6715	14.8988	15.432	16.6556	20.8065	0	17.2457	8.03781
coiled-coil domain-containing protein 85C [Loxodonta africana]	XP_010587241.1	ACGSSGSR	9.2	13.8648	11.8293	12.256	11.1289	9.94628	11.2315	16.0981	13.6237	12.6363	8.44325
GK22061-like [Bos taurus]	DAA12893.1	GSAGFYR	8.16	8.74842	0	9.73582	9.59343	11.6332	0	0	0	14.665	8.67817
nucleoside diphosphate-linked moiety X motif 19, mitochondrial [Microtus ochrogaster]	XP_005368472.1	AGTVVLAVAR	11.59	9.74642	13.3187	8.662	10.9487	8.89601	8.93401	9.82013	10.1858	0	8.78042
dmX-like protein 1 isoform X1 [Cebus capucinus imitator]	XP_017387362.1	QEMYLFNK	5.47	13.9657	13.1846	17.8681	15.3632	14.7619	14.4447	0	17.7254	13.897	8.94842
glutamate receptor ionotropic, delta-1-like [Bubalus bubalis]	XP_006066693.1	LPVGLEKR	6.71	16.4838	15.1332	11.3828	11.1842	14.3954	15.125	11.7249	14.1118	18.1362	9.34847
unknown, partial [Sus scrofa]	AAW30626.1	DYWTYHGSXTTPPCXECI	9.12	14.7391	13.2329	10.7381	13.7247	14.4439	13.7744	11.31	12.9975	0	9.39718
sialic acid-binding Ig-like lectin 10 isoform X1 [Rattus norvegicus]	XP_006229010.1	GLEQGAPGR	2.49	13.9392	12.9986	0	9.92891	14.75	14.1953	12.7533	15.7246	0	9.61089
zinc finger protein 91 [Pan troglodytes]	XP_003316288.4	XIHAGKK	14.23	8.84499	0	11.1359	10.5595	14.1385	9.71129	13.7387	9.28558	0	9.62741
tripartite motif-containing protein 29 [Carlito syrichta]	XP_008057612.1	GYPSLMRSQTPK	8.08	12.0421	6.25058	9.82479	12.5327	0	8.7139	0	0	15.5448	9.93811
LETM1 domain-containing protein 1 isoform 1 [Homo sapiens]	NP_056231.3	EMEHLRQFR	6.92	11.136	15.2668	12.765	0	0	0	13.4704	11.2611	19.4061	9.97401
CD166 antigen isoform X1 [Ovis aries]	XP_004002944.1	MAPKAAPSCR	9.2	13.9362	15.3315	12.738	15.7485	13.5664	15.0629	18.6305	15.8664	17.8463	9.99667
cartilage intermediate layer protein 2 [Heterocephalus glaber]	XP_004873539.1	VPGICAGSR	11.2	17.4185	0	10.6853	15.3808	14.7364	16.1236	13.9659	15.7224	15.9084	10.037
DNA repair protein XRCC3 [Odobenus rosmarus divergens]	XP_004395682.1	TDVPGDVVER	11.98	0	0	13.4212	15.2923	15.17	10.9054	19.8188	16.8594	17.844	10.074
unnamed protein product [Mus musculus]	BAC39987.1	MLTMSNATKLMGSK	13.86	10.0523	11.5042	9.49989	9.12393	12.63	0	0	10.5855	14.8577	10.1666
transient receptor potential cation channel subfamily M member 7 isoform X3 [Manis javanica]	XP_017506342.1	VLNPEG	5.98	15.4311	16.1694	12.9173	13.6296	14.9753	14.3342	17.6531	16.3465	19.1045	10.3732
Y+L amino acid transporter 1 [Heterocephalus glaber]	EHB15715.1	ASMTLFPPLIPF	1.7	12.078	11.8126	8.42521	17.0755	0	13.8435	0	12.9584	12.1497	10.8402
citron (rho-interacting, serine/threonine kinase 21), isoform CRA_c [Homo sapiens]	EAW98157.1	ATGDIYAMK	7.12	16.4925	15.1512	14.4888	18.2997	13.5566	16.9733	14.2277	15.97	17.1022	10.849
interleukin 18 receptor accessory protein [Bos taurus]	DAA24878.1	VTQSDLHR	16.62	0	0	12.8042	16.014	15.5236	16.5604	14.1238	14.5546	19.1927	10.8566
ubiquitin carboxyl-terminal hydrolase 64E-like [Mandrillus leucophaeus]	XP_011851793.1	DGGAEAARGGVR	7.66	15.1475	14.6753	15.5017	14.8201	15.0279	14.9505	19.0849	14.4465	16.7697	10.9202
V-region, partial [Homo sapiens]	AAA53511.1	LSCEXSDF	5.49	16.4129	16.0197	0	0	14.3635	16.7223	15.5442	16.1877	17.3466	10.9548
myosin light chain kinase 2, skeletal/cardiac muscle [Ochotona princeps]	XP_004586071.1	AVEDHVAARR	12.59	11.6477	14.9546	12.8111	11.5868	14.291	13.8285	16.1722	12.0292	11.5199	10.9849
sodium channel protein type 5 subunit alpha [Oryctolagus cuniculus]	XP_017195623.1	GSGPVAAGGQLDR	7.27	12.465	0	13.944	17.8354	14.8261	15.1065	17.9941	12.0901	14.4688	11.0336
RB1-inducible coiled-coil protein 1 isoform X1 [Sorex araneus]	XP_004602392.1	VDSAMDTSMMSVQENIHMLSEEK	12.4	0	12.4609	12.9302	0	0	0	17.1078	0	17.5441	11.2011
zinc finger protein 74-like [Sarcophilus harrisii]	XP_003759230.2	GSHLGTSLAK	17.83	15.2534	15.8033	14.7403	15.0471	15.5415	15.6971	17.0758	16.3557	0	11.271
Potassium voltage-gated channel subfamily H member 4 [Tupaia chinensis]	ELW54968.1	GGGGEVAMPDR	14.78	16.2786	12.8619	14.0252	14.3651	15.2913	15.4732	0	12.6491	16.9029	11.3144
spermatogenesis-associated protein 31A3 [Odobenus rosmarus divergens]	XP_012422921.1	YFQLLPEKK	6.85	15.4551	11.5916	13.2108	12.9534	13.8297	14.635	14.8661	16.9596	0	11.3253
ATP-dependent DNA helicase HFM1 isoform 2 [Mus musculus]	NP_001239445.1	NHMGAKSPSAR	12.1	14.5526	13.6059	13.8476	15.7154	16.753	13.5313	14.4995	13.0612	10.9829	11.3274
mitochondrial fission process protein 1 [Eptesicus fuscus]	XP_008140657.1	MSEPSPQGAER	4.8	14.1816	12.2144	16.8838	0	15.3367	15.0346	14.122	14.6175	0	11.3498
sodium/potassium-transporting ATPase subunit beta-3 [Pteropus vampyrus]	XP_011355733.1	MNRIIGLRPQGKPR	9.76	16.123	15.2028	14.3073	17.7151	16.0707	15.7398	20.7715	15.509	0	11.3552
calcium uptake protein 3, mitochondrial isoform X1 [Chlorocebus sabaeus]	XP_007959914.1	AVAETAWRR	6.19	14.7475	15.2787	14.6876	17.0407	14.3466	15.9204	15.9112	15.3008	14.5784	11.3944
growth factor receptor-bound protein 7 isoform X1 [Peromyscus maniculatus bairdii]	XP_015862636.1	RGSIASPMGR	11.16	14.9113	17.9192	15.9707	16.5822	16.3788	15.8574	8.79313	16.4901	15.5402	11.4566
PHD finger protein 20 isoform X1 [Condylura cristata]	XP_004687287.1	ILPEEAPAR	7.97	10.895	0	11.0756	13.0735	0	0	17.1713	6.78997	11.9909	11.4616
epigen isoform X1 [Heterocephalus glaber]	XP_004833970.1	SPYNMCSGGK	4.89	16.4563	0	12.9989	15.921	13.165	13.6	10.4242	12.4782	15.5351	11.4923
heterogeneous nuclear ribonucleoprotein A1-like [Propithecus coquereli]	XP_012493902.1	RFELFPGNK	6.81	14.7138	16.7011	14.9477	13.8517	15.6068	0	15.2774	14.2729	15.9401	11.5236
zinc finger protein 728-like [Peromyscus maniculatus bairdii]	XP_015854080.1	IHLXQKLHK	6.48	15.8337	12.6494	13.6862	15.488	13.6137	15.103	19.1611	0	13.0547	11.6035
transmembrane protein 125 [Homo sapiens]	NP_653227.1	HETTSSIASLI	8.63	11.2583	13.4016	14.4147	15.9235	14.9327	15.7306	16.5329	17.0099	14.0795	11.6091
olfactory receptor 1J4-like [Carlito syrichta]	XP_008061854.1	TIISSE	12.36	12.801	13.1879	11.9944	14.5704	13.2345	14.1257	11.7506	14.0042	0	11.6272
Elongation factor Tu, mitochondrial [Macaca fascicularis]	EHH60279.1	TTMAAATLXR	9.97	16.1165	14.1958	15.8792	14.3917	16.0904	16.3876	19.9621	18.0548	18.1139	11.6591
guanylate cyclase 2G-like [Echinops telfairi]	XP_004701339.1	QEIRLMCR	14.72	13.2755	13.513	14.918	15.3705	0	15.1072	18.954	14.3035	17.1719	11.6811
U1 small nuclear ribonucleoprotein [Cricetulus griseus]	ERE71146.1	YVHMSTGALR	9.22	15.9985	15.6218	17.9458	15.557	15.746	16.1216	18.1257	16.8347	16.4634	11.694
Keratin, type I cytoskeletal 39, partial [Bos mutus]	ELR53640.1	LTADDMR	9.61	16.8471	12.1617	11.2622	15.242	15.5698	15.7647	18.0997	14.6641	16.6543	11.784
RNA-binding protein 12B [Dipodomys ordii]	XP_012868012.1	RGSIEK	4.84	14.7883	15.6905	16.0058	15.6276	0	16.691	16.4848	15.9556	15.416	11.787
dipeptidyl peptidase 9 [Echinops telfairi]	XP_004714414.1	LRPDHEDTGRWR	13.57	14.1288	13.8575	14.3985	14.0373	9.7493	16.3032	13.4169	14.8258	19.3711	11.8706
RIB43A-like with coiled-coils protein 1 [Monodelphis domestica]	XP_001372413.1	YSELLADKK	6.48	12.9025	13.1057	18.9064	12.6924	13.5337	15.3457	14.2707	16.2247	18.5791	11.9296
gametogenetin [Trichechus manatus latirostris]	XP_004388257.1	AARAATR	4.63	16.547	15.6289	15.6671	12.636	15.8528	15.091	13.7479	15.9229	14.5387	11.966
apolipoprotein A-V [Nomascus leucogenys]	XP_012351242.1	AGELRLRPR	7.55	11.4789	9.32403	14.308	15.9937	9.43441	12.2161	14.287	0	0	11.9956
cytochrome P450 1B1 [Propithecus coquereli]	XP_012509335.1	VAHLSFAR	6.1	11.2906	14.0022	11.9863	9.88071	12.1713	14.1891	12.9022	10.4704	14.9084	12.0035
microtubule-associated serine/threonine-protein kinase 2-like [Cavia porcellus]	XP_012999686.1	EQARMEDPK	6.6	19.6346	15.0406	14.9865	16.5078	15.6513	17.2189	0	16.0297	16.9683	12.0577
leucine-rich repeats and immunoglobulin-like domains protein 3 isoform X2 [Acinonyx jubatus]	XP_014928745.1	AGNRIVEVLPEHLK	11.26	0	15.9034	14.6566	0	16.7675	14.4857	0	15.7713	12.2497	12.0655
tyrosyl-DNA phosphodiesterase 1 isoform X1 [Nannospalax galili]	XP_008842026.1	DVSLPSMSTAQR	9.02	17.5999	13.6503	0	15.6761	14.0714	15.2715	15.1631	0	7.39865	12.1162
zinc finger CCCH domain-containing protein 4 [Chrysochloris asiatica]	XP_006868498.1	GAATKAK	7.71	6.90824	10.4886	8.51219	13.4739	16.5688	0	0	11.039	12.5524	12.1348
protein FAM221B [Orycteropus afer afer]	XP_007945204.1	KSTLEAPTLEALK	13.88	10.3996	17.0751	11.3397	0	12.087	0	9.5542	0	0	12.1356
NADH-cytochrome b5 reductase 2 isoform X1 [Ochotona princeps]	XP_004590070.2	MTQYLENLKIGDTILFR	8.38	15.5711	16.6498	13.2544	0	15.6895	0	19.1754	15.9204	0	12.1372
unknown	AAD44478.1	VADGK	7.99	14.4165	14.4319	13.9548	15.9084	14.2677	14.5421	15.7319	13.3685	0	12.1626
Dipeptidase 2 [Myotis brandtii]	EPQ14073.1	VVMEMNR	12.03	17.2767	14.2286	14.7313	12.5994	11.9451	9.59009	0	13.2755	0	12.1736
protein CBFA2T3 isoform X5 [Macaca nemestrina]	XP_011751624.1	MCVMTVQPVGAQMQSPAR	4.62	14.6771	18.5524	10.0703	15.6387	12.7777	16.3897	19.5673	15.0049	0	12.2335
28S ribosomal protein S18c, mitochondrial isoform X2 [Myotis lucifugus]	XP_014307504.1	ESSGSPGSTGK	6.43	15.1481	16.6302	15.7543	15.8961	16.8905	15.5538	15.8908	16.005	14.7253	12.2343
DENN domain-containing protein 1B [Erinaceus europaeus]	XP_007539816.2	LLSSEVSQTEK	8.73	0	13.7334	12.0292	14.3674	13.9915	16.8497	14.7435	0	17.5993	12.2408
Phosphatidylinositol-5-phosphate 4-kinase type-2 beta [Myotis davidii]	ELK33695.1	AGEHNRDGR	5.29	14.3261	13.8968	15.3168	15.8484	16.5408	14.9475	16.406	0	15.9056	12.3042
hypothetical protein I79_002639 [Cricetulus griseus]	EGV97996.1	SGFGKVP	8.55	15.7882	15.9894	13.7392	12.8145	14.6499	15.6194	0	13.9221	16.7354	12.3642
mKIAA0701 protein, partial [Mus musculus]	BAC41445.1	SQTSLSAKSK	11.86	13.1499	14.9905	17.8624	15.2631	16.875	15.5837	15.3749	15.4979	18.2107	12.4008
tetratricopeptide repeat protein 23 isoform X1 [Peromyscus maniculatus bairdii]	XP_015858386.1	GQGEEISSTK	7.93	16.0495	15.8413	0	15.6525	16.7059	17.0532	16.7854	15.9971	16.7134	12.4266
BEN domain-containing protein 7 isoform X2 [Nomascus leucogenys]	XP_003257699.1	GSEITDSDER	2.81	15.7427	16.6441	15.6792	15.4739	17.2366	13.4162	15.5972	14.5326	12.2678	12.4584
Plasma kallikrein [Myotis davidii]	ELK28482.1	ITYGMR	12.76	14.9093	13.0726	12.8138	11.6609	12.7917	13.4864	13.0502	13.8688	14.9763	12.5233
hypothetical protein CB1_002263008 [Camelus ferus]	EPY74152.1	AKHVTAMSK	12.68	15.8008	17.4012	13.7922	16.3239	14.596	15.9591	14.8917	19.6491	16.5759	12.5581
myoferlin isoform X7 [Monodelphis domestica]	XP_001375250.1	KEFFLPPK	6.02	11.7012	15.8044	14.9906	12.9262	15.2029	15.3798	16.2069	15.5931	17.9708	12.5707
uncharacterized protein C12orf56 homolog [Sarcophilus harrisii]	XP_012407061.1	YFVHMPTLEK	12.79	0	14.2458	15.5077	13.2484	13.816	13.1469	16.698	14.5733	0	12.5945
formin-binding protein 4 [Pantholops hodgsonii]	XP_005984649.1	SGPTVAK	14.72	15.6009	15.0584	14.7385	16.1249	14.4019	16.6004	16.3914	15.5934	12.2702	12.6028
breast cancer susceptibility 1, partial [Crocidura fulvastra]	ABV28801.1	VDSAVVXK	9.56	16.3772	15.4059	17.0245	16.3021	16.3773	15.3641	16.8131	16.0523	15.0709	12.6273
potassium voltage-gated channel subfamily H member 2 [Camelus ferus]	EPY76806.1	SRGDMESR	7.91	13.622	15.1969	14.3419	13.7551	15.2952	15.0148	13.4816	14.8388	17.6634	12.6317
unknown	XP_004474887.1	GNKSS	5.76	15.2639	12.6739	14.9536	13.548	0	14.9905	13.3484	15.4777	17.7609	12.6478
Microtubule-associated protein 1A [Heterocephalus glaber]	EHB10364.1	MSSVAER	5.68	14.197	14.717	17.1529	16.8426	16.0792	16.1918	13.9894	17.5398	14.8241	12.6531
glutathione S-transferase A1 [Bos mutus]	XP_005911204.1	KLPGGEK	5.66	16.0122	16.4868	14.797	16.7695	15.3036	15.4967	16.8015	14.7381	0	12.7351
voltage-dependent calcium channel gamma-4 subunit, partial [Pteropus alecto]	XP_006912484.2	EAFAGLGMR	8.09	11.7126	9.542	10.1522	9.58814	0	10.7894	11.4918	16.1891	0	12.744
centrosomal protein of 97 kDa [Oryctolagus cuniculus]	XP_002716774.1	KIVQEEAVR	9.42	13.9643	19.1701	15.2074	16.4141	15.9659	13.3812	15.0708	0	13.658	12.7699
Protein quaking [Heterocephalus glaber]	EHB04641.1	AETGCK	7.81	0	15.738	15.4213	0	16.3176	13.6222	20.6105	17.0787	20.2062	12.7832
protein-associating with the carboxyl-terminal domain of ezrin isoform X2 [Ailuropoda melanoleuca]	XP_002918612.1	CFFSGSMPISKK	8.19	0	0	0	12.6711	0	13.0639	12.6914	19.8786	0	12.787
protein PRRC2B isoform X4 [Cavia porcellus]	XP_005004007.1	AFEDSRPEDK	6.97	13.3872	15.908	14.3854	0	15.1349	14.5203	0	14.0804	0	12.8085
P2Y purinoceptor 11 [Myotis brandtii]	EPQ03324.1	MPQHNAALKAEAVLSEVGGR	10.12	14.1885	0	15.5917	0	13.2375	16.1647	16.2943	13.5485	15.296	12.8177
SRRM2 protein, partial [Homo sapiens]	AAH70050.1	SSTPPR	7.45	16.7707	16.7005	15.5796	16.4948	16.5488	16.5138	15.5002	15.691	19.2422	12.8242
DNA polymerase alpha subunit B [Pteropus alecto]	ELK13354.1	QTPEAGEGR	7.29	15.0621	15.7937	15.5413	15.7555	15.6066	14.7992	15.4055	13.7358	17.0258	12.8426
spermatogenesis-associated protein 5-like protein 1 isoform 1 [Homo sapiens]	NP_076968.2	ERAGAPGAR	15.51	13.6199	13.2559	14.4459	16.6611	16.844	16.756	18.0766	17.1815	13.8385	12.8445
nephrocystin-4 [Carlito syrichta]	XP_008046771.1	SSVMPTK	3.75	16.1115	0	14.3946	17.3211	14.978	15.3363	13.3046	15.8036	15.5035	12.8522
proline-rich protein 11 [Eptesicus fuscus]	XP_008145931.1	DAVKLWTSR	5.78	17.0593	14.4294	0	15.5404	16.7659	14.4534	16.9439	14.9303	18.7408	12.8626
RNA polymerase II-associated protein 1 [Tupaia chinensis]	ELW48136.1	KQEQTGGK	10.81	14.0209	14.4404	15.16	14.7677	14.579	16.2837	14.7025	15.406	18.135	12.8692
V-type proton ATPase subunit B, brain isoform-like, partial [Octodon degus]	XP_012369685.1	MVLRAMR	6.51	0	15.1853	14.9262	15.556	16.6692	16.4434	15.3157	16.6862	9.88616	12.909
telomerase-binding protein EST1A isoform X1 [Vicugna pacos]	XP_006214516.1	GILATLTPQAGSRENMK	9.22	17.8827	18.2568	15.9437	14.3788	17.2711	17.0695	12.7075	15.1237	19.2983	12.9147
nesprin-4 [Ornithorhynchus anatinus]	XP_016083855.1	AAAGHKR	3.71	13.4966	14.5815	13.3225	12.225	14.3023	14.1842	16.9561	14.0088	13.1777	12.9174
kunitz-type protease inhibitor 4 [Rousettus aegyptiacus]	XP_016007870.1	LSNLLCGALK	10.19	15.0017	13.4815	12.8483	13.643	15.9126	14.8844	17.52	13.3741	10.5793	12.9372
DNA replication complex GINS protein SLD5 [Tupaia chinensis]	ELW71425.1	DDVLPER	7.53	15.874	0	16.8973	16.4072	18.9505	17.7583	0	16.4512	0	12.9593
sperm-associated cation channel 2 isoform 2 (predicted) [Dasypus novemcinctus]	ACO89003.1	ELLDPVHQK	13.25	14.4894	16.0347	16.3558	15.9708	14.9584	15.7222	17.7105	12.3773	18.4035	12.997
growth/differentiation factor 2 [Canis lupus familiaris]	XP_853886.2	MCGGAVGGALR	4.95	15.725	0	15.7951	14.2611	15.9575	16.7486	16.9757	13.9074	18.1447	13.0295
Proprotein convertase subtilisin/kexin type 5 [Pteropus alecto]	ELK07072.1	AHSTYFNDPK	3.78	0	0	0	11.1997	11.076	12.403	19.4526	0	0	13.0322
SET and MYND domain-containing protein 4 [Ornithorhynchus anatinus]	XP_007668107.1	ADATPK	4.23	16.2221	15.1284	15.5868	16.6773	16.6927	16.174	16.5214	15.4108	18.2844	13.0463
dynein heavy chain 10, axonemal [Ornithorhynchus anatinus]	XP_007665134.1	YTDGMK	14.03	14.9692	15.9886	14.9565	15.7213	18.0702	16.4137	15.4539	16.4432	16.0451	13.0734
unknown	BAB30390.1	QVEPL	4.35	15.8691	15.2559	15.1497	15.2346	13.704	0	16.7643	16.233	16.6608	13.0904
potassium voltage-gated channel subfamily KQT member 1-like [Manis javanica]	XP_017532996.1	RIPAAASLIQTAR	15.63	15.8266	17.4091	17.1728	16.196	15.7059	0	13.1028	14.4055	17.9599	13.0955
glycerophosphodiester phosphodiesterase domain-containing protein 4, partial [Mustela putorius furo]	XP_004782558.1	KFVMFDLNAPPQK	7.45	0	13.4552	0	11.3586	0	0	16.3298	19.5222	0	13.096
von Willebrand factor A domain-containing protein 8 [Ictidomys tridecemlineatus]	XP_005339733.1	ILILEGLEKAER	17.97	19.0202	0	17.6552	18.0575	18.6868	18.7335	0	0	13.0429	13.1049
unknown	XP_005975457.1	VAGHK	3.2	16.0428	15.1094	16.1362	16.4992	18.2904	16.2304	20.8242	18.7751	17.1405	13.1077
torsin-3A [Dipodomys ordii]	XP_012871181.1	INYVLP	3.46	16.6325	16.121	16.4338	15.9082	16.8818	16.983	15.5452	17.0346	14.8316	13.1168
hypothetical protein TREES_T100011690 [Tupaia chinensis]	ELW68764.1	IASPVNSQK	4.62	14.1248	16.6038	0	15.4909	16.0086	15.4512	15.1605	16.2065	19.4176	13.118
interleukin 2 {N-terminal} [human, Peptide Recombinant Partial, 23 aa]	AAB27046.1	MATSXSTKK	14.21	15.1107	16.1533	16.8132	14.9297	0	14.3883	0	14.7422	15.2797	13.1299
unknown	XP_013838902.1	XSFGG	7.38	13.8097	15.075	14.3864	14.6512	13.9319	14.7021	14.5174	14.4842	15.1858	13.1336
protein Jumonji isoform X1 [Equus asinus]	XP_014705017.1	DVPERGAER	8.46	15.8549	15.6174	15.0339	15.0622	13.6985	14.8915	13.5352	15.9876	14.4626	13.1379
Mannan-binding lectin serine protease 2 [Cricetulus griseus]	EGW12891.1	LTAPPGYR	17.87	14.3805	0	15.3596	14.8393	14.429	15.998	17.8111	16.4401	15.643	13.1402
6-phosphofructo-2-kinase/fructose-2,6-bisphosphatase 3	Q28901.2	GPNPLMRSNSH	7.46	17.782	15.7853	13.4817	15.6651	17.0865	0	16.9506	16.5757	14.923	13.1463
serine protease HTRA4, partial [Sorex araneus]	XP_012787788.1	MLPLTMNSGLR	4.74	13.2977	12.8099	14.6986	12.7122	15.998	12.2167	0	11.5992	11.4122	13.1537
dual specificity protein kinase TTK isoform X1 [Monodelphis domestica]	XP_007484313.1	QSNFSSSNRK	7.97	14.5108	14.4365	16.6877	12.892	13.4886	14.2159	17.9026	15.5266	14.7342	13.1547
protocadherin alpha-9-like, partial [Sus scrofa]	XP_013850701.1	TQHAPSXLGGR	6.22	17.1936	14.0885	16.6918	16.6075	16.5155	16.54	15.2079	17.2637	12.7425	13.158
galactose-1-phosphate uridylyltransferase isoform X1 [Eptesicus fuscus]	XP_008140171.1	SQHGEPLLMEYGR	10.81	16.4855	14.9885	16.2321	0	16.0198	0	17.4247	15.29	18.6233	13.1666
MEF2-activating motif and SAP domain-containing transcriptional regulator isoform X1 [Cricetulus griseus]	XP_003508708.1	ALGPTR	14.24	0	15.3058	13.5579	15.3818	15.9754	17.9902	15.5692	0	11.7014	13.1787
ribonuclease P protein subunit p25 [Dipodomys ordii]	XP_012867423.1	SHPGPGEGGAGRTA	4.04	14.5246	0	12.9831	14.5677	0	14.5667	16.3299	14.2119	0	13.1827
forkhead box protein D1 [Microcebus murinus]	XP_012639512.1	EPGXPGK	4.77	16.447	16.0255	15.5162	14.7423	15.745	15.2111	16.3567	16.2245	14.5238	13.1841
poly [ADP-ribose] polymerase 3 [Otolemur garnettii]	XP_003789408.1	IVEEVPHPLDR	3.86	16.3479	0	14.6563	0	14.3516	0	8.30445	10.4958	6.57293	13.186
glomulin isoform X1 [Jaculus jaculus]	XP_004653738.1	SQVVPMSK	6	16.3488	17.3272	13.9738	16.8689	14.3407	13.0358	16.1184	16.1052	18.5422	13.1978
hCG2013121, isoform CRA_e, partial [Homo sapiens]	EAW60466.1	ELLEKMLALTLAK	12.25	16.9237	15.2676	15.8693	15.4004	16.2042	16.6669	17.675	15.6803	15.8872	13.2149
dynein heavy chain 3, axonemal [Microtus ochrogaster]	XP_013203170.1	DYYCSLMK	6.18	15.3344	18.9747	15.4746	16.196	0	17.9487	16.8554	14.8267	20.7615	13.2471
zinc finger protein with KRAB and SCAN domains 5 isoform X1 [Sus scrofa]	XP_005661916.1	KPNTSGER	12.09	16.0921	17.2625	15.0186	15.0382	15.2838	13.2296	16.183	15.4797	16.8675	13.248
RAG1 protein, partial [Deomys ferrugineus]	AAP76399.1	ASSNDVLK	14.51	14.9403	0	15.5013	13.3001	15.1576	14.7404	0	14.5912	15.541	13.2594
lengsin [Ictidomys tridecemlineatus]	XP_013222037.1	MSSSAPGGESNSNSDR	8.09	0	16.0286	15.8893	0	16.4495	15.6063	20.18	11.8339	19.9436	13.2611
unknown	XP_016832297.1	GPLAA	2.99	12.2644	20.1196	15.5588	18.511	16.1117	12.8984	18.4963	20.9228	0	13.2898
zinc finger protein 416 [Oryctolagus cuniculus]	XP_008247213.1	DPAQIPVTK	3.24	15.7923	16.0531	14.2454	16.5536	16.2486	15.3105	14.9723	8.98723	14.7751	13.2975
CAVP-target protein [Ceratotherium simum simum]	XP_014640991.1	NYNSRHTLR	5.71	0	14.1616	13.5702	12.642	13.9863	12.6657	0	12.3687	18.0086	13.3046
Synapsin-1 [Heterocephalus glaber]	EHB02735.1	QASQAGPGPR	16.32	14.8329	15.4745	15.9327	12.7507	15.2485	15.1873	0	14.3267	18.5382	13.3407
uncharacterized protein LOC102485732 isoform X4 [Tupaia chinensis]	XP_014443852.1	QDNPTKPGLQSVPRNDSGPR	7.54	15.2376	0	16.3407	17.5961	0	12.883	19.4817	0	13.6015	13.3409
synaptotagmin-6 [Homo sapiens]	NP_995320.1	GNMADKLK	8.32	15.1987	0	0	0	17.6416	15.6924	17.232	18.0991	0	13.3479
SLAM family member 5 [Dipodomys ordii]	XP_012885997.1	TLMVTVTXK	2.11	16.0098	14.0624	15.7157	16.3631	15.7072	16.9981	14.3121	14.662	16.7488	13.3586
zinc finger and BTB domain-containing protein 21 isoform X1 [Otolemur garnettii]	XP_012665743.1	VNHVTTK	9.04	16.81	15.1849	17.016	14.3063	13.9091	15.4712	17.1648	14.7318	14.1135	13.3643
HAUS augmin-like complex subunit 3 [Jaculus jaculus]	XP_004656079.1	ALGLKD	10.39	15.8712	14.7076	12.9068	16.6292	16.327	16.5978	0	17.2248	18.8899	13.3663
Gamma-glutamyltransferase 6 [Tupaia chinensis]	ELV12258.1	AMTHALLR	4.12	16.5542	0	14.3516	14.5962	14.1652	0	20.0312	14.5865	19.3672	13.3768
lysosomal-trafficking regulator isoform X1 [Ovis aries]	XP_011960394.1	SIGMTKYR	11.45	0	0	14.0084	15.8095	17.2514	15.9585	16.8209	15.5899	19.4851	13.394
NEDD4 family-interacting protein 2 isoform X1 [Orycteropus afer afer]	XP_007939712.1	VECQGDSSTR	4.59	15.464	14.6389	15.3375	15.1622	13.6267	13.0323	16.1711	14.2977	0	13.4114
mitochondrial ornithine transporter 1 [Oryctolagus cuniculus]	XP_002721144.1	IQVMSMSGK	12.2	15.5323	0	14.2645	15.1237	13.9708	14.9424	20.6098	16.4326	14.9842	13.4166
ATP-binding cassette sub-family A member 9-like [Aotus nancymaae]	XP_012309362.1	TISGMALXR	13.19	16.0566	0	15.7308	16.1486	15.9223	14.8686	15.7317	17.7527	14.5654	13.459
unnamed protein product [Mus musculus]	BAE39860.1	AMSGNDK	5.47	15.8059	15.9652	15.416	15.2722	15.3264	16.0153	16.4968	15.4972	15.5317	13.4663
platelet-activating factor acetylhydrolase IB subunit alpha-like protein [Cricetulus griseus]	ERE62915.1	DNKVPTR	8.14	16.3836	13.0574	14.1916	14.2055	15.4535	15.3711	14.9039	15.3747	10.0324	13.4704
small nuclear ribonucleoprotein-associated proteins B and B' [Myotis lucifugus]	XP_006110180.2	GXMTVEGPPPK	6.21	0	18.5416	13.487	14.9137	12.9916	14.8017	20.1523	14.727	0	13.4898
AF4/FMR2 family member 1 [Myotis davidii]	ELK33024.1	AEGDHCASTADSAPER	10.88	14.2826	12.6126	14.3051	15.4813	16.9031	15.656	15.3812	16.3436	17.7061	13.4963
neuron navigator 2 isoform X1 [Eptesicus fuscus]	XP_008147200.1	TKPAAPAGMLK	7.92	15.2952	12.6736	14.6395	0	8.34357	8.04006	15.1436	14.8899	18.0887	13.5039
mitochondrial amidoxime reducing component 2 [Rousettus aegyptiacus]	XP_016020564.1	NMKARPSGK	2.24	16.113	16.4362	16.535	15.8599	16.1878	0	18.7429	0	19.4943	13.5062
manganese-dependent ADP-ribose/CDP-alcohol diphosphatase [Colobus angolensis palliatus]	XP_011788642.1	KEGAVHC	9.62	18.2573	15.0698	0	16.7052	16.3117	18.0388	19.9658	15.1432	0	13.5148
drebrin-like protein isoform X1 [Octodon degus]	XP_004630446.1	EERVSLGSVR	13.19	13.853	12.2702	15.6504	15.4938	14.8174	14.4086	13.8594	12.5198	17.9644	13.5193
ATP-binding cassette sub-family B member 10, mitochondrial [Sorex araneus]	XP_004619084.2	QRFTLA	7.4	16.8949	16.8266	17.3234	16.4587	16.4135	17.0262	16.9058	16.3688	16.4393	13.5205
cat eye syndrome critical region protein 6 [Ailuropoda melanoleuca]	XP_011215679.1	MHPALGNPRSVSSSSGSFPPPAAAR	4.96	0	0	0	0	14.6377	12.6802	12.7744	8.29232	18.4446	13.5226
MHC class II I-A-beta protein precursor - mouse (fragment)	pir||I71938	SLMEDGGAFKDR	6.29	13.73	10.9383	10.6398	4.61806	0	0	13.935	0	18.2221	13.5284
55 kDa erythrocyte membrane protein [Tupaia chinensis]	ELW72614.1	ASEGEGGSSMR	8.33	17.7193	0	0	14.1029	16.7878	16.1268	18.1604	16.6417	16.8023	13.5373
protein FAM217B [Microtus ochrogaster]	XP_005362818.1	MSDSHQK	9	13.9176	15.9783	17.0256	13.9254	19.281	14.3673	0	14.2424	14.9205	13.5401
aladin isoform X1 [Cercocebus atys]	XP_011903473.1	SSCWFRGR	4.8	15.4534	14.6999	13.9886	12.7109	16.2268	14.0489	14.5648	15.9606	16.7069	13.5648
P2Y purinoceptor 12 [Myotis davidii]	XP_006759016.1	CTNSATSPHK	4.04	15.2304	14.4024	14.9046	16.7646	16.9341	15.0826	12.6554	0	15.906	13.5861
cholinephosphotransferase 1 [Dasypus novemcinctus]	XP_004451496.1	AAGAGARVAPR	25.75	16.1426	17.1187	17.4674	17.6706	16.3884	21.0381	16.6873	21.8473	17.6016	13.5879
cathepsin F [Microtus ochrogaster]	XP_013203450.1	SKTPYWAIK	13.1	15.1656	14.7619	15.6948	14.6633	14.4478	17.0494	15.4198	15.5263	18.6706	13.5987
coiled-coil domain-containing protein 124 [Loxodonta africana]	XP_010594523.1	LEGGKAPGAAXK	14.93	16.4574	13.4785	17.9425	13.4297	14.6669	0	19.7532	14.2879	19.4219	13.623
laminin subunit gamma-3 isoform X1 [Canis lupus familiaris]	XP_013972469.1	DPATLGR	6.02	15.5493	0	16.8142	15.8649	14.7134	15.4887	14.7668	14.9018	15.2649	13.6232
microtubule-associated protein 4 [Trichechus manatus latirostris]	XP_012410323.1	TPPMPLPK	4.04	0	16.2671	13.6744	15.7794	14.4846	15.4057	16.8167	15.2468	0	13.6316
hCG41678, isoform CRA_b [Homo sapiens]	EAW80909.1	EAATCVPVK	13.51	13.9165	13.587	15.278	15.6438	15.2184	17.9863	14.4367	13.105	17.9341	13.6417
deoxyribonuclease-2-alpha [Myotis brandtii]	XP_005881626.1	GGGTMCTK	5.76	9.68824	12.3422	16.1768	12.9963	13.8634	0	13.3016	16.5579	17.4833	13.6462
very large A-kinase anchor protein [Microtus ochrogaster]	XP_013208293.1	AGSMSSNTK	11.33	14.3391	13.1299	15.2979	12.1225	12.092	16.3029	14.3816	16.1675	0	13.649
sterol O-acyltransferase 2 [Echinops telfairi]	XP_004711404.1	EAVPATLSAR	9.6	14.5442	15.4214	15.1606	14.8686	13.1436	14.8346	16.0001	14.8374	16.6306	13.6563
unknown	XP_012024114.2	LTSGY	10.22	15.6261	14.9038	15.8175	0	16.3739	12.6723	15.8343	17.5226	17.9903	13.6703
arginyl-tRNA--protein transferase 1 isoform X1 [Odobenus rosmarus divergens]	XP_004404069.1	MHMAPKPGK	7.56	15.0581	13.8522	14.7065	14.5986	15.6368	11.2932	15.0455	16.6974	17.1293	13.6751
rCG38814 [Rattus norvegicus]	EDL90727.1	AMPQGMLGMALMK	6.87	0	16.1886	16.6433	17.5879	15.7486	18.7974	15.5284	19.9433	17.0122	13.6764
guanine nucleotide exchange factor for Rab-3A isoform X2 [Chinchilla lanigera]	XP_005408186.1	MASSEKPPR	15.29	15.5185	14.952	0	15.0923	0	16.302	15.2487	15.9412	17.1647	13.6792
ADP-ribosylation factor-like protein 13A isoform X2 [Oryctolagus cuniculus]	XP_008271356.1	GEYSGGKR	19.67	15.5122	16.7045	15.8327	17.9094	14.5284	17.1225	15.8197	16.4115	18.3603	13.6898
tripartite motif-containing protein 43B-like [Bison bison bison]	XP_010836777.1	XEEIFQQLK	4.9	0	13.8087	12.0199	14.5398	0	12.0772	14.5865	13.4754	15.5032	13.7116
Double-strand-break repair protein rad21-like protein [Heterocephalus glaber]	EHB13218.1	EDGAANIR	10.02	16.3519	0	17.1811	16.3237	16.1664	0	20.0953	0	19.2031	13.7126
kelch-like protein 8 [Orycteropus afer afer]	XP_007947026.1	IYLQRIICNSK	8.1	15.614	12.8302	16.1144	15.57	16.0231	15.9662	17.3945	14.9882	0	13.7163
alpha-L-iduronidase [Ceratotherium simum simum]	XP_004432260.2	ASSCAGMR	15.86	15.8899	16.459	17.9129	15.8405	0	19.8343	17.8952	0	16.6086	13.7216
zinc finger protein 268 isoform X1 [Pantholops hodgsonii]	XP_005961768.1	YCENDESGK	9.54	15.7225	16.1798	16.9543	16.2106	15.6645	14.7184	17.7934	15.5599	14.3275	13.7255
tigger transposable element-derived protein 1-like [Ursus maritimus]	XP_008683194.1	SGLSYSAVGREFNVNESTIR	12.84	11.5975	18.5143	15.3069	13.2297	13.8882	16.3019	13.756	15.0873	11.587	13.7262
U3 small nucleolar RNA-associated protein 18 homolog [Ornithorhynchus anatinus]	XP_007660711.1	GPGDAPVGRGK	11.68	15.9706	14.0401	15.555	15.9267	14.126	15.2686	17.6089	17.071	16.2217	13.7277
erythroid differentiation-related factor 1 isoform X1 [Cebus capucinus imitator]	XP_017393388.1	GDPEGPEK	5.86	16.1999	16.3336	16.1195	16.414	18.2795	16.4141	15.7617	15.8585	18.9419	13.7365
centrosomal protein of 164 kDa [Odobenus rosmarus divergens]	XP_004415095.1	QSRGSER	12.82	13.6273	14.6331	15.1819	15.5666	15.4461	15.0521	14.9448	15.7901	16.8224	13.741
neurosecretory protein VGF [Microtus ochrogaster]	XP_005344622.1	GLQETPQER	8.7	18.3227	15.4381	14.558	16.3116	16.9017	15.2282	16.7214	12.9762	18.3735	13.752
SWI/SNF complex subunit SMARCC1 [Echinops telfairi]	XP_004704207.1	THDGDGEKR	12.62	16.9062	17.7964	12.9647	14.6469	14.9835	0	16.8103	12.7449	20.2244	13.7609
olfactory marker protein [Pteropus vampyrus]	XP_011366682.1	GPFLLASCLGREAPAHSAPR	7.13	14.9881	13.4528	13.9881	15.5108	0	13.289	16.1127	15.6894	10.9294	13.7724
centrosomal protein POC5 isoform X1 [Peromyscus maniculatus bairdii]	XP_015859687.1	SGASPVLSPR	5.09	12.8702	15.3701	12.2745	15.1251	15.8567	15.8158	15.9442	16.4188	17.7973	13.7844
zinc finger protein 451 [Camelus ferus]	EPY73225.1	TLTSLECK	2.64	15.9551	0	14.9823	16.0569	14.6897	16.9016	14.8227	15.6742	17.7109	13.7882
disks large homolog 3 isoform X1 [Balaenoptera acutorostrata scammoni]	XP_007185026.1	HMLAEEDXTR	6.24	13.9094	15.5594	0	12.1773	17.0762	13.3708	17.5225	16.1	14.262	13.7886
acyl-coenzyme A thioesterase 11 isoform X2 [Mus musculus]	XP_011238858.1	AIVNNAFKHSMEVGVCVEAYR	3.65	14.0108	0	13.2888	0	15.0565	15.1811	11.0323	13.3458	0	13.7913
DENN domain-containing protein 1A isoform 2 [Homo sapiens]	NP_079096.2	VSTTTGDGVAR	7.57	16.2157	16.2355	16.792	17.7497	0	15.8039	16.3722	17.303	17.4714	13.8099
unknown	XP_008828794.1	GTRGH	3.19	11.3187	15.7239	15.3732	16.2651	16.3031	16.6493	0	19.3968	12.5469	13.8381
CD97 antigen [Colobus angolensis palliatus]	XP_011808790.1	TIGVGSER	13.02	14.9901	14.056	13.9164	13.7538	13.6889	12.9394	0	14.9368	12.3827	13.8436
NLR family member X1 [Saimiri boliviensis boliviensis]	XP_010332742.1	TLLERLGGSGS	10.21	14.1403	15.1451	15.1065	16.1197	15.3627	15.337	14.0293	13.0617	17.3553	13.8473
hypothetical protein A6R68_21878, partial [Neotoma lepida]	OBS79919.1	VDFGFAKK	5.4	16.3788	15.1013	16.6517	16.0941	14.5392	14.5995	18.0954	17.5713	18.8964	13.8565
Ubiquitin carboxyl-terminal hydrolase 1 [Myotis brandtii]	EPQ15039.1	VSSDYR	10.81	13.0331	15.7444	15.634	16.0651	16.1914	13.1305	9.13256	15.1629	0	13.8633
potassium voltage-gated channel subfamily C member 2 [Sorex araneus]	XP_004602868.1	KAGSAAGGGR	7.49	16.1475	15.1092	16.0511	17.236	17.2885	16.463	16.2058	16.1302	18.2113	13.8643
hypothetical protein A6R68_21022 [Neotoma lepida]	OBS80769.1	DFLXGT	10.32	11.6314	14.5152	15.5679	14.5429	14.0735	14.3488	16.0854	15.8782	14.8251	13.8709
inhibitor of growth protein 5 isoform X1 [Ovis aries]	XP_014947105.1	TLSSDXR	11.86	15.811	0	15.099	11.8382	0	13.8394	14.9478	15.4299	19.0626	13.8755
pentraxin-4 [Aotus nancymaae]	XP_012297092.1	SQGARLAALEGR	7.06	13.2144	13.1658	12.2784	15.1662	12.5495	11.6529	11.3102	13.8882	13.2752	13.8808
fibrocystin-like, partial [Galeopterus variegatus]	XP_008589430.1	SCNITMETEAEMECETSNQPITAK	14.59	9.70563	12.0001	11.9769	15.0296	0	12.5779	15.1754	13.6282	0	13.8844
homeobox protein Hox-B8 [Loxodonta africana]	XP_010592908.1	TQRCGVAGEGAR	13.18	15.6398	14.5123	12.8181	16.6534	13.8454	16.4589	16.0255	15.6872	17.652	13.8911
CDK5 and ABL1 enzyme substrate 2 isoform X1 [Manis javanica]	XP_017519247.1	LPHIKLTLSK	11.53	14.5349	15.3711	10.3194	11.2819	11.1494	14.9266	16.095	13.6638	16.9925	13.8948
mCG147433 [Mus musculus]	EDL12706.1	RGCTGVPLER	8.73	15.0577	13.8178	17.2739	15.5756	15.2461	11.8696	12.5236	14.3409	0	13.8978
uncharacterized protein LOC105749339 [Sarcophilus harrisii]	XP_012397022.1	VGGHGQR	9.38	16.815	14.8705	14.6623	15.5195	13.7935	12.05	13.5754	14.0795	13.1623	13.9011
leucine-rich repeat LGI family member 2 [Octodon degus]	XP_004624586.1	GGSGALGLLLLLGAACLVPR	9.2	15.0434	15.7299	15.2119	14.1768	11.1189	15.5237	0	16.5583	18.2311	13.9203
glycerophosphocholine phosphodiesterase GPCPD1 [Sorex araneus]	XP_004610996.1	ANIVLSR	2.44	15.0563	17.1833	13.2873	15.8813	15.736	14.5107	18.4478	13.4658	16.1504	13.9215
unknown	ELK37723.1	HFEHK	9.93	12.6111	15.6861	16.7054	16.0051	15.4431	16.3547	15.8658	17.0471	16.2229	13.9256
mdm2-binding protein [Echinops telfairi]	XP_004697722.1	AQESRSQK	9.44	17.9473	14.3993	15.9457	16.6919	15.5383	15.4481	14.9121	14.3636	12.7043	13.9351
canalicular multispecific organic anion transporter 2 [Rattus norvegicus]	NP_542148.1	ILLALAEGK	15.82	16.2814	16.3764	16.048	16.1141	15.4042	17.6396	17.0235	16.3929	18.0157	13.9364
unknown	NP_001094659.1	VPTPK	4.01	16.0149	14.8063	14.6026	14.9334	14.7067	15.3192	14.6896	15.7695	17.6263	13.9465
cadherin-15-like, partial [Ailuropoda melanoleuca]	XP_011215974.1	VLEGAVPGER	4.11	16.3155	0	13.882	15.9016	0	14	13.0164	16.6641	17.5218	13.9501
T-cell surface glycoprotein CD4 isoform X2 [Equus caballus]	XP_005610940.1	LENQTDQTAK	7.25	12.8396	14.5674	13.828	17.4028	9.27157	15.8856	9.34307	13.2668	15.8505	13.9501
semaphorin-4F [Pongo abelii]	XP_009235439.1	IGAQLSVXR	10.7	16.5287	0	15.4717	14.6702	14.9769	16.1629	16.8501	0	17.5093	13.9532
dimethylaniline monooxygenase [N-oxide-forming] 2 [Galeopterus variegatus]	XP_008586859.1	XFDLRK	6.83	15.5526	16.0902	15.5957	15.8564	14.416	16.4522	16.4111	15.7121	17.0726	13.9576
heat-stable enterotoxin receptor [Mesocricetus auratus]	XP_005072946.1	TLMAYDTR	7.89	15.034	15.6006	16.4515	15.2589	17.5997	14.3285	13.5735	15.2867	18.5447	13.9694
dephospho-CoA kinase domain-containing protein isoform X3 [Dasypus novemcinctus]	XP_004458790.1	AVASGR	1.32	15.8471	13.8958	12.7111	15.4776	12.2209	11.0994	16.3241	14.2035	17.9981	13.9729
double-stranded RNA-specific adenosine deaminase isoform X1 [Galeopterus variegatus]	XP_008590793.1	GRLPEVPLTR	6.16	15.79	14.6797	12.5641	15.1595	15.7714	14.6975	15.839	15.5998	19.67	13.9766
maestro heat-like repeat-containing protein family member 9 [Myotis davidii]	XP_006767094.1	MALGNDYR	13.41	15.2156	13.56	0	17.5635	16.9237	18.1542	19.1401	17.9053	17.07	14.0012
amidohydrolase [Acinetobacter sp. ETR1]	WP_034611170.1	QIADAAK	12.39	11.4439	14.8502	14.1896	15.7932	14.7714	10.6001	13.0382	12.2483	14.0451	14.0063
baculoviral IAP repeat-containing 6 (apollon), isoform CRA_e [Homo sapiens]	EAX00447.1	NENTSGTR	2.7	15.2511	17.4417	15.8021	16.2794	16.2704	15.1048	15.042	15.8802	17.708	14.0127
regulator of G-protein signaling 14 [Equus caballus]	XP_014585832.1	FVKXTLYR	8.33	14.7654	15.2271	16.6427	12.8077	13.1761	14.8872	17.1358	15.9911	18.9913	14.0292
unknown	NP_766093.1	THCPR	7.83	16.8415	17.0167	15.5051	15.9506	16.6947	14.1245	19.9494	16.6733	17.894	14.0433
origin recognition complex subunit 6 isoform X1 [Ailuropoda melanoleuca]	XP_002913440.1	ESGLIRR	13.04	17.611	16.6762	14.4309	14.8301	15.7692	16.1239	16.7922	17.8501	18.7432	14.0635
kinesin-like protein KIF27 [Callithrix jacchus]	XP_017828051.1	LLREALQSQQAK	14.48	0	14.8162	16.5918	0	15.3133	0	0	0	17.8712	14.0659
protein FAM71A [Mesocricetus auratus]	XP_005082933.1	NAALAGSAVMGAR	14.54	11.3978	11.8053	15.6898	12.5838	17.4554	15.4039	11.1095	9.4815	12.5119	14.0712
adenylyl cyclase-associated protein 2 [Rousettus aegyptiacus]	XP_016011364.1	AELQGLMER	1.48	16.029	14.7161	10.2014	13.7401	14.0785	13.8889	13.8262	14.3816	17.2467	14.0805
olfactory receptor 5V1-like [Manis javanica]	XP_017519834.1	AGGEPGTR	7.87	15.6266	16.1187	15.686	15.8172	16.7201	0	18.2421	16.6865	15.1481	14.0813
serine/arginine repetitive matrix protein 1-like [Acinonyx jubatus]	XP_014939568.1	GGGGMGVGSSPR	4.1	0	13.4759	13.4873	14.7447	15.2499	13.6684	13.8781	13.1834	12.2965	14.0861
gasdermin-D isoform X1 [Chinchilla lanigera]	XP_005395830.1	DVSLPPK	10.45	14.5176	15.4437	15.068	16.8005	15.5274	15.8568	17.5936	15.007	0	14.0876
SH3 domain-binding protein 5 [Sorex araneus]	XP_012787121.1	ANNNRGLGSR	8.95	12.9455	16.6667	16.7873	14.7218	16.0113	15.8201	16.5187	11.1961	13.3566	14.0928
glucagon-like peptide 1 receptor [Miniopterus natalensis]	XP_016079148.1	HSSMKPLK	12.1	14.7919	14.8115	0	16.0742	15.1728	0	0	15.7921	18.1984	14.0934
disintegrin and metalloproteinase domain-containing protein 21-like [Orcinus orca]	XP_012387383.1	FGHXTR	5.31	14.4287	12.6946	15.3117	12.9808	13.7175	14.7388	15.6091	15.1703	14.6032	14.0989
nostrin [Sarcophilus harrisii]	XP_012400233.1	LTKVLQNTK	3.14	15.157	0	0	16.4395	15.3959	14.9368	16.1314	15.9569	15.6905	14.1056
uncharacterized protein C15orf32 homolog [Aotus nancymaae]	XP_012294038.1	EGLHLADPQSGXGVPPSR	8.8	15.5478	16.4498	0	17.1554	15.612	14.5237	0	16.8686	18.1153	14.1153
ephrin type-A receptor 4 isoform X1 [Mesocricetus auratus]	XP_005070507.1	ILSSAQAMRAQMQQIHGR	11.86	15.2434	14.1651	15.6391	14.682	15.5982	14.8391	18.1153	15.4819	0	14.1207
E3 ubiquitin-protein ligase TRIM63 isoform X2 [Orcinus orca]	XP_004266703.1	GGSVSMSGSR	5.92	12.9466	13.2549	15.3926	15.4552	16.2951	14.7437	15.6721	16.9528	18.0959	14.1226
D-aspartate oxidase isoform 2 precursor [Mus musculus]	NP_001303645.1	RAIGLL	4.51	16.3362	14.1453	16.8565	13.9024	16.0146	15.5676	16.4586	0	17.9177	14.1355
C-terminal-binding protein 2 isoform X1 [Felis catus]	XP_011285910.1	EAFFNSVAGSK	7.83	15.3944	11.6946	16.9712	16.7452	14.7206	15.9115	14.3464	15.7116	18.5288	14.1402
steryl-sulfatase isoform X1 [Oryctolagus cuniculus]	XP_008247483.1	AAARVPAMR	7.85	11.4141	16.8342	17.8879	14.7396	14.5434	0	0	14.8131	19.1941	14.1444
phospholipid-transporting ATPase FetA-like [Sarcophilus harrisii]	XP_012398474.1	NKMKPGSLLETDPVTAFLTR	6.87	0	17.6316	17.9172	17.7819	13.3739	15.7524	12.7088	16.1539	11.5385	14.1754
uncharacterized protein LOC103561702 [Equus przewalskii]	XP_008534675.1	CAAEVAWR	6.49	0	16.9634	16.0211	16.5954	16.4827	16.1788	17.4217	16.081	18.1547	14.1773
arylsulfatase G isoform X1 [Ovis aries]	XP_014953898.1	ACDGSXHR	10.6	16.9925	18.9072	17.788	17.0967	16.3423	16.92	19.9291	14.2272	15.9014	14.1816
gamma-parvin isoform X2 [Takifugu rubripes]	XP_003967673.1	LACSDSPGSTR	6.28	18.411	9.45741	16.7333	14.1198	17.1757	14.4638	14.8871	15.3102	14.5507	14.1872
sperm motility kinase-like protein [Cricetulus griseus]	ERE84327.1	IQRSSLEETSK	9.88	15.0567	13.4459	15.0259	16.9066	11.8141	14.439	13.6049	13.4169	12.7236	14.1916
protein virilizer homolog isoform X1 [Condylura cristata]	XP_004679781.1	YTEIFQDLLALVR	26.04	19.0279	15.5805	0	20.2261	0	0	17.4969	16.7039	7.44353	14.1956
zinc finger protein 813-like [Callithrix jacchus]	XP_017824598.1	EGIHTGTLGK	3.55	12.7595	14.3375	14.812	15.7314	15.6367	12.2936	19.5174	14.6705	19.4384	14.1966
unknown	KFO38579.1	DNVTG	4.84	15.4216	15.346	14.6843	16.1196	17.0713	17.8061	17.0292	17.2424	18.4989	14.198
nuclear protein MDM1 [Sarcophilus harrisii]	XP_012407079.1	EEEMELK	3.45	15.9637	15.0859	17.8738	13.2676	11.5854	12.6599	14.0446	14.0666	14.2013	14.2041
olfactory receptor 2I1-like [Elephantulus edwardii]	XP_006896352.1	HVGRGQVGQ	6.44	15.7617	0	16.2834	14.3077	15.8368	16.3307	14.9155	14.7371	17.8353	14.2115
dnaJ homolog subfamily B member 5-like [Ornithorhynchus anatinus]	XP_016081555.1	NKDPSAEEK	13.6	14.3364	12.199	11.7928	15.4981	8.84664	13.6553	12.2931	0	16.2352	14.2226
unknown	KFO22593.1	MARIT	8.84	14.6838	15.2473	0	15.8536	0	0	16.3779	15.8681	0	14.2264
zinc finger protein 593 [Chrysochloris asiatica]	XP_006862451.1	YFIDSSNLR	13.69	0	13.5057	15.0108	14.129	12.6359	0	20.4882	15.6196	18.8586	14.2317
dynamin-like 120 kDa protein, mitochondrial [Ictidomys tridecemlineatus]	XP_005338486.1	HNSGIK	5.99	0	16.3104	19.7232	0	17.3283	17.5437	21.4325	14.8359	20.4339	14.2333
tonsoku-like protein isoform X1 [Microtus ochrogaster]	XP_005354179.1	AASMERR	12.7	16.0571	16.8016	15.0086	14.2888	16.0538	16.0723	15.4611	18.0529	13.2919	14.2347
protein FAM50B [Heterocephalus glaber]	XP_004847816.1	QLEEHELQLEMR	13.55	0	13.9721	15.5495	15.9858	15.227	14.327	19.3056	13.992	0	14.2396
stonin-2 [Erinaceus europaeus]	XP_016048322.1	KDSQILQHR	8.36	17.9442	14.2381	16.8248	14.6657	17.4887	15.3869	20.1995	12.6492	17.1504	14.241
AT-rich interactive domain-containing protein 5B isoform X1 [Mustela putorius furo]	XP_004765736.1	VSPMTASAPK	2.44	16.0431	14.2182	14.6011	12.5136	14.0577	12.3846	15.877	13.022	17.4514	14.242
mammaglobin-A [Orycteropus afer afer]	XP_007943199.1	AQSEGLPSPRARPR	9.42	0	16.5985	15.8992	15.3681	16.4242	0	17.6716	11.5379	15.7328	14.2445
raftlin [Microtus ochrogaster]	XP_005359737.1	VDVTYEYR	13.31	13.0498	0	14.5013	14.6176	15.3769	14.4184	0	15.9485	13.6999	14.2473
zinc finger protein 14-like [Pteropus alecto]	XP_015453980.1	VHTEEXEYK	5.37	15.1178	14.6611	0	11.6013	10.5899	11.1338	16.1547	14.5413	0	14.2482
bromodomain-containing protein 4 isoform short [Homo sapiens]	NP_055114.1	DVPDSQQHPAPEKSSK	4.61	14.8553	16.7059	13.0916	14.0058	13.1116	13.632	0	15.2374	17.9982	14.2544
Uncharacterized protein C5orf17	Q8NAS9.1	ETDQQVGER	12.76	14.9458	15.7185	17.7502	17.3205	13.8419	14.769	18.1997	16.082	14.9815	14.2574
28S ribosomal protein S15, mitochondrial [Myotis brandtii]	EPQ09207.1	AAAAAQKQR	12.95	18.0254	0	14.984	0	15.2999	15.4388	15.1989	15.7832	18.3048	14.2591
G-protein coupled receptor [Lontra canadensis]	AEX66098.1	VVCSLFIR	8.45	14.3002	14.2531	15.4951	13.6712	15.9408	14.3513	13.7504	14.8938	18.6997	14.2605
Coiled-coil domain-containing protein 94 [Cricetulus griseus]	EGV91820.1	GNVPMHKR	7.14	14.8308	14.8694	15.9179	16.8547	16.6914	15.3839	16.9728	14.6945	15.6207	14.2623
natural cytotoxicity triggering receptor 3, partial [Equus caballus]	AEB71893.1	NGTPDFR	5.38	0	19.121	15.474	15.1253	14.8567	17.06	16.2166	15.4319	18.5753	14.2637
unknown	AAN40778.1	EKGGG	7.05	15.972	14.0262	14.4935	13.6177	14.5716	13.6629	14.2127	14.814	15.2393	14.2741
elongation factor 1-delta isoform X2 [Canis lupus familiaris]	XP_013974215.1	LSVLEKSSPTHR	3.7	0	0	0	0	0	0	0	18.4078	14.9316	14.2795
protein FAM160B1-like, partial [Echinops telfairi]	XP_012864160.1	CFTIMTLR	9.29	10.9125	14.8239	16.2263	16.4598	14.9363	13.3633	16.6819	14.9747	17.8773	14.2858
two pore calcium channel protein 1 [Otolemur garnettii]	XP_012660719.1	HFEGLMR	3.93	15.9653	15.98	14.1285	15.1164	13.2293	10.74	12.4161	17.1492	14.3148	14.2917
Synaptonemal complex protein 2 [Macaca fascicularis]	EHH65200.1	MSEASMIVSGADRYTVR	6.43	14.3819	15.3652	13.926	13.9724	0	11.7772	15.8958	16.0277	9.53411	14.2932
Proteasome subunit alpha type-4 [Fukomys damarensis]	KFO35285.1	AMPALR	3.55	13.8203	16.0292	15.0145	15.4545	16.0503	14.3634	15.4248	15.618	13.9114	14.2973
general transcription factor 3C polypeptide 1 [Ochotona princeps]	XP_012782995.1	TQAPAPEDK	2.84	16.1597	16.9325	14.8747	15.5512	16.0511	16.1835	16.1787	13.7107	17.4301	14.3029
DNA transposase THAP9 [Odobenus rosmarus divergens]	XP_004391629.1	DVAQYPLK	13.53	14.8863	14.9921	15.0857	17.2696	15.8022	15.3506	14.729	14.8663	14.4554	14.3065
TBC1 domain family member 22B [Cricetulus griseus]	EGW12110.1	MNNLLMR	11.91	16.0904	15.3878	15.7792	14.7469	16.2816	13.7089	15.655	14.6902	16.8453	14.3135
SUN domain-containing protein 2 isoform X1 [Vicugna pacos]	XP_006207153.2	TSSGSGSSSHLIMSRR	6.8	15.6814	16.7821	16.1362	15.7279	12.7661	15.2909	14.8314	16.6749	17.3785	14.3165
unconventional myosin-IXa [Saimiri boliviensis boliviensis]	XP_003929722.1	AQSQSGMDLQEDVLVR	12.87	13.0714	14.4076	0	14.7438	0	14.5114	17.3259	17.603	9.10387	14.3196
DNA polymerase theta isoform X1 [Fukomys damarensis]	XP_010628304.1	QADTHSTQK	4.49	14.3141	17.0029	13.7929	15.0669	17.487	15.1784	16.9855	14.0317	18.3546	14.3224
cortistatin preproprotein [Pongo abelii]	NP_001191811.1	TFLLLP	27.3	0	16.3331	15.4963	15.1776	16.7904	16.8164	16.7379	16.9712	15.973	14.3242
oxygen-regulated protein 1 isoform X1 [Cricetulus griseus]	XP_007645255.2	DRSVGSAANR	5.1	16.5495	15.5869	16.5623	15.2435	15.7921	15.554	16.2483	15.5424	17.2881	14.3323
Parotid secretory protein, partial [Cricetulus griseus]	EGW04873.1	VLSSHNVLR	7.05	13.529	15.2549	15.3433	16.1473	15.3028	14.5945	17.6319	16.4518	14.9156	14.333
leucine-rich repeat-containing protein 14B [Ovis aries]	XP_014956837.1	ALXPAGPGPLR	8.45	16.7706	15.3728	16.7614	14.6363	15.9294	0	17.4448	16.4635	15.2968	14.3378
stabilizer of axonemal microtubules 2 [Cebus capucinus imitator]	XP_017357789.1	DPWHSR	3.75	8.32639	15.3429	0	14.3413	14.9682	8.82427	8.7854	12.0049	11.0846	14.3398
chloride channel CLIC-like protein 1 isoform X1 [Ailuropoda melanoleuca]	XP_011223249.1	DPGSGPR	11.52	0	16.433	17.1706	16.1088	16.0555	16.0333	17.4266	14.542	18.3619	14.3413
protein NUT [Tursiops truncatus]	XP_004310969.1	EIPPEAAK	9.7	17.2481	17.0978	12.1663	13.0755	15.0218	16.8175	14.8046	14.1722	18.9401	14.3426
paired mesoderm homeobox protein 2A [Camelus bactrianus]	XP_010971466.1	QACLPSLMR	12.52	13.2747	13.0018	10.0213	12.1175	15.418	16.4922	17.3488	13.7246	0	14.3495
sclerostin [Ochotona princeps]	XP_004597386.1	SGGPDFR	7.45	16.1897	15.5734	15.6695	15.1689	15.6518	13.4276	15.4715	15.5892	17.9761	14.3508
RuBisCO transcriptional regulator-like [Pantholops hodgsonii]	XP_005962816.1	YGISLFDR	5.34	13.4861	0	0	13.1157	0	14.3899	16.3131	14.4368	14.7892	14.3533
transcriptional adapter 2-alpha, partial [Ornithorhynchus anatinus]	XP_007671108.1	SALMNECNK	18.43	16.0224	15.9524	15.1683	15.4291	16.182	16.3986	16.137	17.7981	14.4049	14.3544
docking protein 1-like [Sus scrofa]	XP_013842484.1	AATGSGSK	2.61	12.9793	14.6766	14.0497	15.6126	11.5157	12.8364	15.1072	14.6692	9.72977	14.3574
kallikrein-5 [Ceratotherium simum simum]	XP_004440389.2	AYPGQIDK	5.4	16.5974	17.3149	17.3221	14.8261	17.3334	16.5871	15.1649	15.174	18.8903	14.3631
hCG2000617, partial [Homo sapiens]	EAX03757.1	GSGYQGLNPAV	11.35	13.9709	15.3671	14.2304	16.1098	16.9832	14.4203	13.6234	15.8345	14.5876	14.3686
nebulin, partial [Acomys russatus]	ADE29325.1	FTPVVTDP	7.14	16.3116	0	16.6092	14.9584	15.5481	15.8954	18.1823	18.4732	15.9385	14.369
olfactory receptor 5B2-like [Fukomys damarensis]	XP_010631526.1	AKLSLAF	5.91	14.7472	16.7327	15.3646	13.4839	14.4802	13.7006	15.1247	15.8761	17.6549	14.3695
zinc finger protein 264 [Gorilla gorilla gorilla]	XP_004061581.1	SHNSCESGK	4.39	15.1407	16.7389	16.3494	15.1746	14.794	15.2318	13.478	14.878	14.444	14.3746
uncharacterized protein KIAA0556 homolog isoform X1 [Condylura cristata]	XP_012587472.1	QSPVDPALRPK	7.02	13.0722	13.0429	14.1221	13.6566	11.3875	13.9404	15.2259	14.8316	16.3417	14.3786
forkhead box protein M1 isoform 3 [Homo sapiens]	NP_973732.1	KMSSDGLGSR	20.46	14.2973	0	16.1002	16.9932	16.8452	15.7195	15.4856	16.6224	18.5015	14.3923
protein FAM110A isoform X1 [Macaca fascicularis]	XP_005568635.1	MGALACRSHR	9.68	12.7828	16.9528	15.214	15.4458	14.5472	15.989	14.5366	12.32	18.5967	14.3934
protein YIPF7 [Saimiri boliviensis boliviensis]	XP_010342509.1	MDLLXISHTK	9.45	15.6553	14.0552	16.3651	14.6304	11.2545	14.5142	13.3681	16.3266	15.7448	14.3997
protein ZGRF1 [Camelus bactrianus]	XP_010951997.1	DQATALIR	14.05	0	14.5557	16.8838	15.7547	16.2625	15.3797	0	16.1301	17.7157	14.4001
MYCBP-associated protein [Carlito syrichta]	XP_008046671.1	DSRDSTGLHK	16.54	15.4344	17.5965	14.4958	9.4001	15.0714	15.2725	12.6349	16.4435	17.9197	14.4015
POU domain, class 5, transcription factor 2 [Peromyscus maniculatus bairdii]	XP_006986594.1	SQMGSWPSSDTSR	4.01	19.7486	0	16.8052	14.1737	0	15.8893	20.9593	12.7059	0	14.4064
LOC301748 protein, partial [Rattus norvegicus]	AAH98021.1	MMAMQMMTNTISDAMERYK	11.14	14.351	14.8478	15.9436	15.8591	0	13.8147	16.5227	14.2521	19.0018	14.4222
guanylate-binding protein 7 [Chlorocebus sabaeus]	XP_007976230.1	ILSSFM	10.83	14.7717	0	14.5907	15.5193	16.1134	16.3764	16.8452	15.9108	15.3182	14.4254
utrophin [Orcinus orca]	XP_004263793.1	VASMDR	7	16.7239	16.3184	16.2535	17.185	15.8317	0	14.6352	15.5535	17.6972	14.4329
midnolin [Cavia porcellus]	XP_013002240.1	EPQPGSTR	4.78	16.6223	16.4889	16.1248	15.3695	16.9416	16.3081	15.9835	16.3356	16.0931	14.4377
coiled-coil domain-containing protein 54 [Elephantulus edwardii]	XP_006890093.1	LTXVHGGK	8.93	16.5332	16.4529	17.0683	15.5946	16.8248	17.1429	17.9441	17.7678	18.5746	14.4485
unknown	XP_007666676.1	AGVLM	3.62	14.9061	16.0273	15.2784	17.0186	16.2675	15.7501	18.0078	16.9094	16.9688	14.4567
rRNA/tRNA 2'-O-methyltransferase fibrillarin-like protein 1 [Macaca nemestrina]	XP_011738317.1	SAASLRGGXGGGR	6.17	15.8355	14.893	16.0638	16.9286	15.483	15.7185	15.5538	14.3094	17.7221	14.4758
dysferlin [Acinonyx jubatus]	XP_014919553.1	TTHPGPVK	10.13	17.0472	15.6913	16.6575	15.502	16.3346	16.0698	15.1656	15.5446	17.3322	14.4759
Fanconi anemia group D2 protein [Octodon degus]	XP_004625285.1	VIEEFVSALESHIEDPDTFR	10.75	13.6313	0	0	15.1062	14.8784	15.0344	14.1662	16.4863	14.1157	14.4761
protein slowmo homolog 1 [Lipotes vexillifer]	XP_007463351.1	GRLHSYR	14.15	16.0255	15.2626	13.8597	15.2048	16.3222	17.1344	19.1978	14.2071	17.1831	14.4811
serine/threonine-protein kinase LATS2 [Oryctolagus cuniculus]	XP_017193710.1	SHXGAKGHR	4.01	17.3135	15.8991	17.0718	15.2235	14.8921	0	14.3268	17.0677	14.8969	14.4879
zinc finger protein 778 [Otolemur garnettii]	XP_012667477.1	HMRTHTMV	11.31	14.3478	16.8017	17.5388	15.9504	13.9345	14.7475	15.3543	15.0726	17.7475	14.4936
zinc finger protein 276 isoform X1 [Macaca mulatta]	XP_001091148.2	GASGGGGGGR	7.43	15.6913	16.3031	16.803	15.4646	14.8189	14.6644	15.6087	16.4263	18.3692	14.5019
phosphatidylinositol 3-kinase regulatory subunit beta [Sarcophilus harrisii]	XP_012397607.1	ASAEGFQYR	4.28	15.4698	16.1222	14.1907	14.9491	15.6798	15.9775	18.0293	15.0825	18.0841	14.5038
twinkle protein, mitochondrial isoform B [Homo sapiens]	NP_001157284.1	NLAPGPPRR	9.13	15.5054	15.1717	15.4388	14.3066	14.3468	14.6989	14.5738	14.9944	17.7491	14.5109
tRNA (adenine(58)-N(1))-methyltransferase non-catalytic subunit TRM6 [Macaca mulatta]	NP_001248589.1	CPESDS	3.92	16.2839	14.4594	14.3983	15.1342	13.639	15.316	16.5474	12.5056	16.9018	14.5115
centromere protein F [Ochotona princeps]	XP_012785176.1	SECVTATTK	10.72	14.5026	13.7043	15.513	13.8985	0	13.5225	17.412	17.5251	11.3262	14.5123
transmembrane protein 141 [Ursus maritimus]	XP_008702553.1	YGDRGSLGGHGGK	11.07	17.4755	16.8726	16.5144	14.3435	16.3144	17.2607	0	14.3211	16.3384	14.5138
unknown	XP_004310550.1	LYHMN	5.19	16.7657	15.2429	15.5761	16.1252	0	16.2743	16.6822	16.5495	17.3873	14.5169
progestin and adipoQ receptor family member 6 [Heterocephalus glaber]	XP_004871252.1	VSVEVPGVMLSLKLPQLLR	3.6	12.7645	13.359	15.7214	13.1718	12.7433	0	0	17.2245	0	14.5204
zinc finger protein 296 isoform X1 [Ovis aries]	XP_014956082.1	GCMXRR	9.99	16.2169	17.3377	16.3308	16.9303	16.706	0	15.7722	18.2158	9.75161	14.5209
insulin-like peptide INSL6 [Acinonyx jubatus]	XP_014920005.1	ANLPPEK	8.59	17.8978	16.2285	16.2303	17.0211	0	17.2377	19.0946	16.3194	16.5031	14.5209
neurofilament heavy polypeptide-like [Tupaia chinensis]	XP_014438335.1	LDXLSEAAK	10.08	15.4757	17.3964	16.8879	14.0846	15.162	16.7633	16.3916	12.9634	18.247	14.5218
glutamate--tRNA ligase, mitochondrial isoform X1 [Aotus nancymaae]	XP_012320151.1	IQTVLSS	6.47	15.9163	16.0485	16.1625	16.3711	15.7305	15.7226	19.9271	15.8535	19.0884	14.5235
fascin-2 isoform X2 [Otolemur garnettii]	XP_003786112.1	PTNGLR	2.54	16.4867	16.6046	16.1396	15.3336	0	14.956	0	16.175	16.1178	14.5257
unknown	XP_001364117.1	AHKSS	5.78	15.8376	16.512	16.3778	14.5557	0	15.605	0	0	17.8392	14.5351
unknown	CAA78137.1	AGPPK	4.19	16.0971	15.149	14.4181	14.8994	16.0233	15.5582	16.6989	13.5267	18.0146	14.5412
olfactory receptor-like protein OLF4 [Sorex araneus]	XP_004615131.2	AISYGK	6.32	14.4657	15.2719	14.6849	14.8771	15.0849	15.2898	15.2518	15.0808	13.2287	14.5442
sister chromatid cohesion protein PDS5 homolog A [Echinops telfairi]	XP_004703214.1	APKLQDAAK	7.34	16.8238	0	16.2022	15.2537	12.3343	16.1754	19.7949	13.154	19.7637	14.5455
hCG2043087, partial [Homo sapiens]	EAW81975.1	GTTGTTT	5.44	17.0992	14.9172	0	16.9105	15.5434	0	20.6198	18.1357	17.5676	14.547
hypothetical protein TREES_T100000027 [Tupaia chinensis]	ELW72954.1	GPVMGK	3.06	0	16.4454	16.4496	15.806	16.7997	17.8263	20.4641	15.8769	18.67	14.547
calpain-12-like, partial [Ornithorhynchus anatinus]	XP_007661276.1	VALEPASFR	1.03	17.6497	0	0	16.2777	0	13.1309	16.3127	15.0525	19.4359	14.5492
PH-interacting protein [Myotis brandtii]	XP_014391301.1	NSNGMK	7.23	16.4428	13.734	16.3875	14.6823	14.2746	15.6291	16.9912	15.6425	16.0694	14.5492
unknown	XP_016051848.1	GPNAL	3.36	14.8931	15.4531	15.3096	15.7487	15.1636	14.7328	14.4313	14.1985	16.5514	14.5498
protein AHNAK2-like, partial [Sarcophilus harrisii]	XP_012405402.1	AAVDGSLPK	13.94	15.4628	15.8215	14.2553	15.3092	13.5776	15.1585	17.3229	17.0149	18.9177	14.556
Filamin C isoform 11 [Camelus ferus]	EPY81115.1	VGLEVGRGVGR	20.42	12.5565	15.0225	11.1554	13.7319	10.4834	11.1849	16.6143	13.7694	15.4374	14.5601
rCG26515, isoform CRA_d [Rattus norvegicus]	EDL80180.1	MSLIQQDRSVMASWR	4.7	17.1108	0	16.5617	0	0	0	15.9085	16.3909	0	14.5605
inactive tRNA-specific adenosine deaminase-like protein 3 [Ailuropoda melanoleuca]	XP_011231489.1	RLDPGS	10.33	16.7154	16.1712	15.5413	15.4112	16.0352	13.1235	19.1038	15.619	19.162	14.5632
butyrophilin subfamily 2 member A2-like [Miniopterus natalensis]	XP_016079141.1	QRLPDTPK	14.32	15.5609	17.3793	16.6395	15.6689	16.6849	15.9538	16.2358	18.2859	0	14.5636
uncharacterized protein C11orf85 homolog [Jaculus jaculus]	XP_012803775.1	SKSPPPK	14.36	16.4325	15.9557	16.7125	18.6985	13.3056	13.9304	19.8179	16.4215	18.3683	14.5638
unknown	ELK34926.1	VTGHK	8.16	16.3415	16.1157	14.6574	15.3455	15.3565	14.1355	16.0995	13.8226	14.1502	14.5639
transcription factor 19 isoform X1 [Felis catus]	XP_003985948.1	TPGGNR	6.51	14.5667	14.348	14.2671	14.2812	14.0512	16.6993	14.3503	7.47787	13.6121	14.564
Gem-associated protein 5 [Fukomys damarensis]	KFO26561.1	LTEANQKIAK	9.15	14.4972	14.7989	15.3015	13.3303	15.3478	15.2186	12.9776	11.7198	18.4173	14.5665
NALP1 [Mus musculus]	AAR14736.1	MEESQSK	7.82	16.9118	16.452	17.0309	16.2891	17.5847	16.7285	16.4391	15.7788	19.2551	14.5677
unknown	XP_006923325.1	FVTDK	4.76	16.1061	0	15.8618	16.0788	15.4436	0	17.5228	15.7507	14.5134	14.5701
Bloom syndrome protein isoform X1 [Ictidomys tridecemlineatus]	XP_005320222.1	NVLTSTAIK	12.68	13.6371	0	12.7888	14.189	13.9506	0	16.1969	15.1525	13.6791	14.5709
olfactory receptor 2T3-like [Loxodonta africana]	XP_003422194.1	VVNGKT	4.73	14.4392	16.6915	14.0294	17.0283	16.4333	14.9619	0	16.0359	18.3253	14.575
double-stranded RNA-binding protein Staufen homolog 2 [Sarcophilus harrisii]	XP_003759756.1	DSKAVV	7.1	13.7508	14.069	13.3838	15.6332	14.071	13.2635	15.7708	15.2892	14.4925	14.5752
unknown	CAA80460.1	ITDPR	2.52	14.2233	15.7402	14.6193	14.1407	15.7645	16.5633	17.9752	15.0636	17.725	14.5755
myeloid/lymphoid or mixed-lineage leukemia-like [Bos taurus]	DAA22311.1	APSMQVEGSAK	7.06	13.4271	15.7887	14.2323	15.2088	15.3725	16.0578	14.2818	16.1924	16.6597	14.5796
antithrombin-III [Capra hircus]	XP_005690953.1	SKFSPENTK	11.91	0	0	17.9905	18.4287	15.4438	16.069	17.5776	17.0108	20.2696	14.5813
cholinergic receptor, muscarinic 2, partial [Homo sapiens]	EAW83865.1	QSLAMMPR	20.58	15.4227	16.1826	17.4894	14.033	18.8687	19.309	14.9626	15.0332	14.5844	14.5813
unknown	XP_005574047.1	RGSHL	5.77	15.8887	0	15.3124	15.693	15.3065	0	17.0284	0	20.1451	14.5941
cation channel sperm-associated protein 1 [Ochotona princeps]	XP_004596899.1	FGTMTEKQR	9.65	11.8349	13.896	16.7097	15.0612	16.2969	14.9999	19.7586	14.7506	18.3562	14.5982
dapper homolog 3-like, partial [Dasypus novemcinctus]	XP_012376043.1	GRLTEASGR	13.51	15.1004	14.9729	15.5702	15.3831	13.0318	13.7754	14.0323	15.8067	17.427	14.5997
2-oxoglutarate dehydrogenase E1 component DHKTD1, mitochondrial [Physeter catodon]	XP_007129355.1	MALATVAAAR	9.3	18.5213	15.7444	16.0728	16.7824	16.6982	16.1428	16.6712	16.9663	18.315	14.6051
hydrocephalus-inducing protein homolog [Cavia porcellus]	XP_013010460.1	MTFGKK	5.11	14.8589	16.8663	15.9766	17.0907	15.7204	16.6861	13.8828	16.6486	17.8736	14.6137
60S ribosomal protein L31-like [Myotis lucifugus]	XP_014319360.1	AVWAKGR	18.51	15.0449	15.5181	15.8289	12.9466	15.4869	14.5687	18.0066	15.8672	16.2392	14.6161
solute carrier organic anion transporter family member 6A1 [Oryctolagus cuniculus]	XP_002714001.1	VAENSTSSR	14.59	16.4332	13.1172	16.7944	17.9803	18.4602	14.542	15.2919	12.8499	16.2017	14.6193
calcium-dependent secretion activator 2-like [Rhinopithecus bieti]	XP_017709794.1	APPAPXDSGRR	7.82	13.7625	16.5315	17.6177	13.7029	14.1542	12.5068	16.8502	16.6612	0	14.6219
retinitis pigmentosa 1-like 1 protein [Galeopterus variegatus]	XP_008570268.1	TPSAPGQPQGR	3.89	16.0122	18.1503	16.1274	15.4645	16.0826	15.8521	14.4982	15.6464	13.8443	14.6242
phosphoglycerate kinase 1 [Panthera tigris altaica]	XP_007095408.1	GKDVSGNK	14.69	16.1294	15.9046	15.1429	15.6938	17.1664	15.74	15.16	0	17.9508	14.6249
anti-herpes simplex virus glycoprotein D Ig heavy chain variable region {clone 04-12} [human, Peptide Recombinant Partial, 125 aa]	AAB34812.1	EGILGYGDR	8.95	15.6893	14.5992	16.3051	16.4565	14.9478	16.4194	17.5683	16.8723	18.7666	14.6333
uncharacterized membrane protein YFL034W, partial [Marmota marmota marmota]	XP_015331759.1	QSPLSSDVPGK	9.43	16.0584	15.0405	15.8753	13.4975	12.2597	15.0794	13.5782	0	17.1495	14.64
unknown	XP_012375067.1	GGATY	12.65	15.2418	0	16.5614	15.6765	15.0564	17.1655	16.2171	16.714	18.2362	14.6443
cilia- and flagella-associated protein 70 [Myotis brandtii]	XP_014393870.1	IVXEKDIK	9.42	15.7022	16.79	16.919	15.811	17.2423	16.3208	14.8849	17.1276	15.8728	14.655
polypeptide N-acetylgalactosaminyltransferase 8 [Nannospalax galili]	XP_008823734.1	RGLAXTGHK	11.7	15.3771	16.5977	15.3081	15.3218	16.5439	15.0534	15.2456	15.5308	17.9967	14.6571
unknown	XP_004432921.1	DTKMD	5.83	13.8615	14.5165	12.517	13.6057	15.1408	14.8296	15.6713	0	14.1102	14.6585
Lateral signaling target protein 2-like protein, partial [Bos mutus]	ELR57291.1	LGDKTGSLGR	4.96	16.2442	16.5474	16.8019	16.9125	15.2194	15.1923	15.2078	16.0731	13.9928	14.6593
ras GTPase-activating protein 4 isoform X2 [Fukomys damarensis]	XP_010617258.1	VVVNIQRVR	8.67	16.0019	15.9593	11.3449	14.6749	15.8962	14.4249	15.9947	14.9015	18.2625	14.6617
cingulin-like protein 1 [Peromyscus maniculatus bairdii]	XP_006973846.1	DGKALDK	10.09	13.1326	0	16.2126	15.3394	15.3848	14.3871	16.6581	16.4207	17.0343	14.6618
protein Mpv17 [Ochotona princeps]	XP_004582732.1	LIPGNTKVDALK	8.44	0	0	0	15.9225	0	0	17.2588	14.9456	18.4596	14.664
E3 ubiquitin-protein ligase NEDD4 isoform X1 [Jaculus jaculus]	XP_004662545.1	VVQMKLTPR	8.92	14.6289	11.8423	14.9301	14.2475	13.467	12.7944	16.4787	0	0	14.6645
olfactory receptor Olr785 [Rattus norvegicus]	NP_001000603.1	NQEMKMAMMR	9.1	0	0	0	0	16.1309	0	16.8037	18.0187	0	14.6667
zinc finger protein 219 [Octodon degus]	XP_004648131.1	ATSSTGPGSRR	5.75	15.3799	16.4395	0	17.783	14.8485	15.3234	17.4269	15.6931	19.2655	14.6713
protein FAM71E2 [Mus musculus]	NP_766483.3	LMETPSK	5.77	15.7572	0	16.8246	16.4203	17.3703	16.9333	15.8874	16.2891	15.6824	14.6731
unknown	CAG30233.1	ARISM	9.53	12.7724	10.6914	11.9828	13.9557	15.537	14.049	12.8973	14.2066	16.141	14.6748
T-lymphoma invasion and metastasis-inducing protein 2 [Myotis brandtii]	EPQ11837.1	VSACGLKR	10.98	16.0841	16.4359	18.8587	16.4451	17.0943	17.3102	15.9118	15.9778	16.6834	14.6772
son of sevenless homolog 1, partial [Carlito syrichta]	XP_008066329.1	LPGADVYR	16.25	14.5395	14.1867	16.3889	15.8026	10.911	13.9217	0	15.6507	19.454	14.6791
unnamed protein product [Mus musculus]	BAC39072.1	XSPYAPPPFR	7.45	14.7555	16.4804	16.6712	14.7423	13.6763	14.4417	15.1137	16.083	18.022	14.6794
SLAM family member 7, partial [Bos mutus]	ELR50448.1	SWPAASGIPK	2.42	0	15.3509	0	15.8218	14.6597	15.0131	16.8299	15.8033	18.5331	14.6798
Polycomb group protein ASXL1, partial [Manis javanica]	XP_017504106.1	ASGEDLDPFR	12.89	14.4253	10.1664	14.5663	14.2923	12.8437	13.8587	16.8669	16.252	12.1605	14.6862
protein LSM14 homolog A [Pantholops hodgsonii]	XP_005958396.1	VPAFSVSLLTR	9.28	14.3693	0	12.8886	12.9343	17.2368	14.1043	0	0	11.6273	14.6903
zinc finger and SCAN domain-containing protein 12-like isoform X2 [Ovis aries musimon]	XP_014964269.1	EYTEKTMR	11.07	13.6415	13.2201	14.5321	15.1414	14.4456	11.7445	16.1318	16.2476	18.2221	14.6911
agrin isoform X1 [Ictidomys tridecemlineatus]	XP_005339327.1	EPIALGSWIR	12.68	11.7596	12.5682	15.2736	13.1987	14.7583	14.1772	16.4563	17.8213	0	14.6935
NYD-SP12 [Homo sapiens]	AAK29063.2	ILPILDFIR	1.99	15.433	16.5488	13.3486	15.8109	0	16.0838	14.8402	16.6024	12.7573	14.6957
ubiquitin carboxyl-terminal hydrolase 45 isoform X6 [Homo sapiens]	XP_016866875.1	DKHRPA	5.09	15.6332	16.5997	15.4211	16.1591	15.5457	16.9243	16.2878	16.5947	17.4492	14.6962
TBC1 domain family member 12, partial [Heterocephalus glaber]	EHB03589.1	WTQVFASVLK	9.44	11.3999	15.805	13.1366	13.9495	15.0208	12.6451	19.0917	15.5016	14.3302	14.6991
zinc finger protein 260-like [Dasypus novemcinctus]	XP_012378316.1	ADLNTYQK	7.09	20.2841	18.0482	17.262	0	18.2076	15.1458	18.0322	17.9272	13.2753	14.7079
DLA class I histocompatibility antigen, A9/A9 alpha chain-like [Leptonychotes weddellii]	XP_006738548.1	MNAVSVAHK	4.49	13.191	16.5424	14.2241	15.4593	15.9711	15.3248	15.9904	14.487	17.281	14.7165
uncharacterized protein LOC100726696 isoform X1 [Cavia porcellus]	XP_013002808.1	WTYLLKGR	10.07	15.7881	14.9221	15.4076	16.0427	13.7589	0	20.3932	15.9204	18.7685	14.7178
huntingtin-associated protein 1 [Mandrillus leucophaeus]	XP_011854421.1	XLLGSAK	19.7	14.305	16.996	16.9632	15.3529	14.9886	16.2873	17.2188	15.1974	15.2338	14.7198
uncharacterized protein LOC103293707, partial [Eptesicus fuscus]	XP_008148289.1	GAGTSDSGER	6.88	16.9064	15.6045	14.7091	15.5977	14.6017	16.293	0	17.6221	18.9357	14.7251
complement C3 [Sorex araneus]	XP_004619527.1	SAETKK	9.09	15.3739	14.2503	14.5184	15.6921	12.9576	16.5887	0	15.3702	19.1132	14.7257
unknown	XP_004388234.1	KAGGD	2.44	13.8744	14.9007	14.7814	14.742	14.6679	14.6316	13.1811	13.9921	14.1741	14.7405
DNA-binding protein RFX7 isoform X1 [Dipodomys ordii]	XP_012865684.1	SMMSTRIK	7.79	17.3017	14.4112	15.1639	17.8245	16.5264	14.1545	14.9424	15.1356	12.4018	14.7469
alpha-1,2-mannosyltransferase ALG9 isoform X1 [Heterocephalus glaber]	XP_004856594.1	QSNSGRK	10.57	17.2488	17.1577	15.1906	15.4575	16.0971	14.658	12.8688	14.3152	15.1918	14.7483
protein FAM47E [Orcinus orca]	XP_004280259.2	SQKDMLPR	6.48	15.9847	15.7579	15.149	15.6513	15.1244	14.629	15.3651	15.5454	17.3555	14.7538
uncharacterized protein KIAA1683 homolog [Sorex araneus]	XP_004616905.1	LVSQMTAAR	7.55	16.8936	16.1461	15.5662	16.0193	16.9292	16.348	15.0549	16.7605	9.56288	14.756
unknown	XP_006987393.1	DKGAS	6.55	15.1068	16.7722	0	16.844	17.4334	12.5462	15.6395	18.5408	15.0372	14.7565
unknown	XP_012871392.1	LPSDP	1.88	16.0007	15.2556	17.1133	16.8662	14.8409	15.6503	16.192	15.2007	18.5479	14.7638
membrane progestin receptor gamma isoform X2 [Peromyscus maniculatus bairdii]	XP_015859044.1	GLKSQETR	7.82	14.2788	15.6406	16.9392	16.2838	15.5866	14.7951	15.7137	18.1371	14.5205	14.7861
versican core protein isoform X1 [Orycteropus afer afer]	XP_007948735.1	YKTESSPK	7.67	0	14.8482	14.2999	17.1813	15.807	13.4117	17.7371	16.3031	18.5275	14.7865
unknown	BAB25799.1	EEGVR	13.67	16.4255	16.7765	16.1885	12.9615	16.4605	16.2969	0	16.1031	18.4068	14.7879
pre-mRNA-splicing factor RBM22-like [Sorex araneus]	XP_012791372.1	GSPGPASKTPGPK	3.53	11.3999	15.368	14.0581	12.9719	15.4688	14.0365	17.8911	15.9391	17.1565	14.7881
unknown	ELW70157.1	VFDFR	2.44	15.3497	16.2556	15.8068	17.4733	17.4038	15.8108	17.1885	18.0802	14.5952	14.7902
flap endonuclease GEN homolog 1 isoform X1 [Callithrix jacchus]	XP_008979357.1	DPHVDCYK	2.83	12.8689	15.0585	14.3715	14.996	15.6008	14.8548	15.9741	15.4492	12.827	14.7909
TCR beta chain Vbeta13S2A1T-RDTLAGTDTQYF-Jbeta2.3, partial [Homo sapiens]	AAK71291.1	QDSGMGLR	13.05	14.5336	14.3948	16.7744	15.1588	12.295	10.8895	19.9664	17.3774	0	14.7948
serine protease 48 isoform X1 [Mus musculus]	XP_006501681.1	SFPGLFYQK	8.94	14.9283	0	13.2854	12.5433	16.0915	13.1479	16.837	14.2677	16.1542	14.7955
unknown	CBI71518.1	ESPXS	5.48	16.6887	15.2723	18.1999	17.1851	16.3107	14.459	15.8335	12.797	19.1599	14.7988
mucosal addressin cell adhesion molecule 1 [Orycteropus afer afer]	XP_007952772.1	SCCRALGWGHSSSFSTPMR	9.29	17.9609	15.3683	16.0232	15.0185	16.6534	0	18.2744	16.4791	11.6353	14.8022
AP-1 complex subunit mu-1 isoform X1 [Ovis aries]	XP_014951076.1	GVRPGPAHR	13.6	12.0354	0	13.2586	15.4762	0	14.3317	19.282	16.8177	19.4632	14.805
CAP-Gly domain-containing linker protein 1-like [Balaenoptera acutorostrata scammoni]	XP_007189741.1	LKAPTK	2.93	17.3553	16.8846	18.9824	17.1521	18.2475	17.3076	20.5196	18.6564	18.2555	14.8063
guanine nucleotide binding protein alpha O [Cricetulus griseus]	ERE80598.1	GFGYGR	6.24	15.4656	15.1381	14.774	13.6005	15.3658	16.8469	11.2078	15.3203	15.6933	14.8068
Serine/threonine-protein phosphatase 4 regulatory subunit 4 [Pteropus alecto]	ELK01165.1	EEELPAGR	6.8	0	16.8836	0	13.7611	14.5988	16.8846	13.771	17.9345	19.3766	14.8104
B-cell CLL/lymphoma 9 protein [Echinops telfairi]	XP_004717321.1	MHSSNAK	12.3	15.478	16.4451	15.8277	17.8073	16.1576	15.9404	16.1881	17.0559	18.1654	14.8107
sperm-specific antigen 2 isoform X1 [Loxodonta africana]	XP_010601088.1	NLNLFR	20.46	16.5859	16.4287	15.4366	0	17.1577	18.0648	18.3023	16.164	19.4152	14.8137
ubiquinol-cytochrome-c reductase complex assembly factor 3 [Monodelphis domestica]	XP_003342168.2	MPAGGLSR	16.08	14.767	14.5216	15.4864	15.1411	15.5341	16.2507	15.7118	15.448	17.39	14.8221
ancient ubiquitous protein 1 isoform X1 [Rhinopithecus roxellana]	XP_010377563.1	TASFAGSDAGVR	7.74	14.9977	10.7829	11.9367	14.497	13.4894	8.82179	12.5583	0	17.2802	14.825
dehydrogenase/reductase SDR family member 7B isoform X2 [Cebus capucinus imitator]	XP_017366046.1	MSMNPR	3.6	16.0423	17.0087	14.5714	15.2403	0	13.3311	17.1716	15.9677	18.2772	14.8262
uncharacterized protein C12orf42 homolog [Bubalus bubalis]	XP_006081047.1	RTTGEFALK	10.88	13.9773	15.4529	14.9665	0	15.9658	14.3742	20.0068	0	19.7059	14.8269
hydroxyacid-oxoacid transhydrogenase, mitochondrial [Echinops telfairi]	XP_004697595.1	VYDDVR	5.24	17.2011	17.8036	15.1302	0	16.6256	17.6217	17.6358	18.4386	17.5862	14.8274
glycosylphosphatidylinositol-anchored high density lipoprotein-binding protein 1 [Cercocebus atys]	XP_011905740.1	APLQSGRSR	6.73	15.9635	14.988	14.4772	16.5087	16.7131	18.0297	15.6445	16.5779	18.9848	14.8286
transmembrane protein 132D-like [Panthera tigris altaica]	XP_015396506.1	TYKETTYR	7.4	13.8476	14.1122	16.5031	14.2988	13.168	14.1662	13.6228	0	16.8399	14.8298
suppressor of SWI4 1 homolog [Camelus dromedarius]	XP_010976693.1	GRHSGAQAK	7.13	16.216	14.9254	17.6785	16.9092	0	0	16.1338	15.0908	18.2961	14.8298
zinc finger protein 608 isoform X1 [Felis catus]	XP_011280153.1	VNTSPSINAKTTSESK	8.92	16.9702	0	0	15.3643	15.6157	14.3052	17.4316	15.9801	17.9727	14.8323
disintegrin and metalloproteinase domain-containing protein 28 isoform X1 [Rousettus aegyptiacus]	XP_016003663.1	DTKVFPSTAFK	4.79	0	13.7991	15.8145	14.7424	15.5438	15.0178	13.5181	18.1664	13.4833	14.8335
hypothetical protein EGK_15557, partial [Macaca mulatta]	EHH25736.1	SEMTAGLR	11.61	16.0864	15.5784	17.7247	18.778	15.8386	18.3858	15.3457	16.3646	13.6965	14.8389
Solute carrier family 23, member 1-like protein [Camelus ferus]	EPY84450.1	DPTASLPTEPK	3.95	13.884	14.4221	14.2253	15.1292	15.7805	12.9073	15.9192	12.2944	15.2178	14.8425
UDP-glucose:glycoprotein glucosyltransferase 1 [Peromyscus maniculatus bairdii]	XP_015861346.1	SPGMGSR	11.88	16.7307	16.1922	16.5797	17.2634	15.3444	16.4995	0	15.8543	13.9522	14.8455
cytochrome P450 2J2 isoform X1 [Bos taurus]	XP_002686394.1	VIENHK	8.92	16.7966	17.7122	16.6517	15.1517	15.9925	14.2735	17.0157	15.6027	18.7484	14.8463
major histocompatibility complex class I F like protein [Callithrix jacchus]	BAP11309.1	YSQAAM	9.33	15.9284	15.8966	14.7096	15.6138	13.3322	15.7469	16.0729	14.3711	17.1236	14.8463
C-C motif chemokine 1 [Camelus bactrianus]	XP_010968737.1	INLCQWKEI	4.8	11.8173	14.2026	11.416	14.6064	10.4963	15.1978	12.4895	12.7757	19.1704	14.8522
unknown	XP_004378808.1	IIFFR	8.53	18.053	20.2319	17.2898	14.7023	16.4575	18.0371	21.107	20.0768	21.7344	14.8592
discoidin, CUB and LCCL domain-containing protein 1 [Ceratotherium simum simum]	XP_004422446.1	HSGEDPGTAR	10.93	16.4266	17.6033	18.5034	15.5536	17.7812	16.8559	19.4266	16.5308	14.4453	14.8616
zinc finger C2HC domain-containing protein 1C isoform X1 [Ceratotherium simum simum]	XP_004426518.1	SLMGHLR	5.04	16.2771	16.4672	17.2633	0	13.0518	0	16.3232	15.8859	18.4486	14.8653
nuclear receptor-binding protein 2 isoform X1 [Microcebus murinus]	XP_012615755.1	APAGASTWRR	11.28	17.9692	0	15.5094	15.3167	0	16.3579	17.5744	13.9604	20.3794	14.8669
E3 ubiquitin-protein ligase ZNRF2 [Mandrillus leucophaeus]	XP_011827614.1	DPGXPRPVIR	10.91	15.2655	0	16.6996	14.6666	15.5733	16.1672	17.155	12.4113	12.9888	14.8688
hypothetical protein H920_16224 [Fukomys damarensis]	KFO22395.1	QRALLLPR	9.5	13.3317	15.7132	14.8661	14.7271	15.3691	15.8407	17.2469	16.9302	15.9514	14.8729
cilia- and flagella-associated protein 46 [Rousettus aegyptiacus]	XP_016013051.1	TRASSAQASK	1.54	0	0	15.0433	14.2587	0	15.6441	14.3309	15.8401	17.7986	14.8732
coiled-coil domain-containing protein KIAA1407 homolog isoform X1 [Dasypus novemcinctus]	XP_004475671.1	DLLIKISK	24.84	0	16.7412	17.5547	16.2304	17.4926	15.1252	17.5594	16.201	18.866	14.8758
transketolase-like protein 2 [Elephantulus edwardii]	XP_006892852.1	ADAVIK	6.32	17.3184	16.3632	17.8415	17.0766	15.035	17.2145	18.4374	17.2315	19.3419	14.8803
coiled-coil domain-containing protein 169-like [Myotis lucifugus]	XP_006082384.1	KEIPVEMGR	5.59	18.1993	13.1925	14.7464	0	10.1809	15.1022	17.0663	13.4383	17.8485	14.882
proline and serine-rich protein 3 [Pygocentrus nattereri]	XP_017576318.1	HNVGQGSTR	9.32	15.429	17.4413	15.1676	15.6024	16.9457	16.6089	0	16.8968	12.9128	14.8842
complement factor H-related protein 2-like isoform X1 [Rattus norvegicus]	XP_008767803.1	XXEGQSAK	12.29	17.8372	16.7028	0	0	16.7899	0	16.7938	17.3361	16.2466	14.8875
amidophosphoribosyltransferase, chloroplastic-like [Pantholops hodgsonii]	XP_005976484.1	DTFSAPVFR	1.13	15.5376	14.7213	15.4854	16.719	15.1741	17.3369	16.1208	14.2855	16.6543	14.8885
Alpha-tectorin [Myotis davidii]	ELK30297.1	KPDGGPAGLR	8.12	15.1896	15.6701	16.1841	16.8639	16.4111	17.1006	0	15.882	16.1548	14.8914
target of Nesh-SH3 [Erinaceus europaeus]	XP_016041176.1	ITSPPLK	5.85	15.2506	16.2726	15.5454	15.2065	15.8072	16.4518	15.3145	13.5845	15.2162	14.8933
leucine-rich repeat and IQ domain-containing protein 1 [Bison bison bison]	XP_010830338.1	DVGAKWLGDGK	9.72	16.0225	13.9643	15.0182	17.6388	14.9421	16.03	14.894	0	19.3089	14.895
serine protease 44-like isoform X2 [Sus scrofa]	XP_005669521.1	GVVCGTSSR	4.68	15.3815	14.8398	13.271	15.8297	16.9561	16.0705	17.467	17.069	15.3916	14.8953
spliceosome-associated protein CWC15 homolog isoform X1 [Otolemur garnettii]	XP_012659202.1	FSEREH	3.21	15.3345	16.3679	13.6036	16.125	14.3508	14.3828	14.3685	14.9179	17.2607	14.8968
transcription factor MafK, partial [Carlito syrichta]	XP_008049531.1	TVARGP	3.69	17.0455	17.4966	11.8688	16.534	15.888	16.2229	19.2011	18.2435	15.8821	14.9001
zinc finger HIT domain-containing protein 3 isoform X4 [Condylura cristata]	XP_004684513.1	IRPPLATKTK	2.18	13.9648	13.974	0	14.9068	10.8657	13.0561	13.2765	16.6356	16.5339	14.9004
CDK5 regulatory subunit-associated protein 2 [Mesocricetus auratus]	XP_012972587.1	TEQSIYAHLAKTLR	6.13	17.1931	16.4851	0	17.1185	17.0223	16.8389	17.1348	14.6923	14.0215	14.9071
T-cell surface glycoprotein CD3 zeta chain [Pteropus vampyrus]	XP_011372514.1	IRVPPGK	5.48	16.5804	16.2643	14.7116	15.582	15.9525	17.0848	15.8494	18.1698	13.3679	14.9085
CAP-Gly domain-containing linker protein 1 isoform X1 [Orycteropus afer afer]	XP_007936332.1	MSVLKPSGLK	9.4	15.6968	0	14.2432	15.1667	14.2555	14.5217	17.6781	17.0923	14.3996	14.9087
cytoplasmic dynein 1 light intermediate chain 2 [Physeter catodon]	XP_007125989.1	SGTEGPPK	7.45	16.4666	16.4905	0	16.3438	17.7049	16.271	15.224	17.7207	17.393	14.9099
melanoma-associated antigen E2 [Fukomys damarensis]	XP_010606344.1	VLIKEQSXK	8.65	14.4118	14.047	15.6656	14.8677	0	15.4473	12.6897	16.2455	18.2111	14.9121
ciliary rootlet coiled-coil, rootletin [Pantholops hodgsonii]	XP_005985728.1	EALSSATLHR	18.03	15.3404	16.524	14.4945	17.8732	0	17.3331	14.3504	18.8371	12.6338	14.9127
stromelysin-1 [Tursiops truncatus]	XP_004329536.1	KYFXNQR	9.1	16.251	12.4565	0	15.957	15.3085	0	0	15.8453	18.0278	14.9132
protein phosphatase 1 regulatory subunit 15B [Monodelphis domestica]	XP_016285583.1	LLGLSGRSHR	11.14	0	10.3663	13.6453	0	16.3269	15.126	20.6102	15.0003	19.4127	14.9141
protein fantom [Panthera tigris altaica]	XP_007096739.1	YERGGGGPK	8.25	0	15.7261	0	15.7797	17.4206	0	16.5656	0	18.2079	14.9154
protein LAP2 isoform X1 [Felis catus]	XP_006927823.2	SESTENHGYAK	11.22	16.0792	15.3212	14.1588	14.5269	12.8219	14.6649	14.4216	15.1633	17.3165	14.9176
cyclin-D1-binding protein 1 isoform X1 [Myotis davidii]	XP_015413058.1	ISVAEHGK	13.68	15.6478	14.7741	14.9622	0	14.8221	0	16.5279	16.5306	16.8605	14.9235
uncharacterized protein LOC103020602 [Balaenoptera acutorostrata scammoni]	XP_007177068.1	QQPTASPGTR	9.26	14.8672	17.4514	17.3972	17.4493	16.0164	0	17.4587	16.4831	0	14.9274
vacuolar protein sorting-associated protein 13D [Sarcophilus harrisii]	XP_012401104.1	QDSVTPSR	7.51	0	17.5032	15.4845	16.0173	14.9394	15.7304	15.1973	16.4783	18.2177	14.9311
hCG1812142, partial [Homo sapiens]	EAW66332.1	ITAKLDEK	4.24	16.1541	12.8391	16.1739	16.6842	15.5749	17.2999	18.39	17.6467	16.396	14.9311
gamma-aminobutyric acid receptor subunit gamma-1-like [Tursiops truncatus]	XP_004324071.1	DAVXCR	5.43	16.1355	0	18.1686	15.3712	16.4895	17.4917	0	17.2875	17.4058	14.9324
nucleolar and spindle-associated protein 1 isoform X1 [Pteropus alecto]	XP_006920533.1	DPTEFR	3.64	17.5497	16.4888	17.3439	14.8468	15.9721	14.3885	15.1019	16.018	17.8415	14.9332
RAB6A-GEF complex partner protein 1 [Ornithorhynchus anatinus]	XP_007653786.1	DMIILFR	37.13	15.5195	15.2024	16.0787	16.7984	13.5747	15.1517	17.0784	15.4406	18.0737	14.935
zinc finger protein 771 [Erinaceus europaeus]	XP_007536211.1	IPADNK	2.38	17.3942	15.7491	16.1841	16.8558	17.1802	17.3428	13.062	15.4147	19.5039	14.936
Ribosome biogenesis protein wdr12 [Tupaia chinensis]	ELW48414.1	VYADKER	11.12	17.4114	0	0	15.5086	17.0828	14.7413	19.5359	0	17.1043	14.9432
protein Spindly isoform X1 [Canis lupus familiaris]	XP_005619278.1	NAVGEDYR	6.44	0	16.6908	16.0515	16.6473	15.3836	16.4826	14.7182	14.8993	16.4973	14.9454
spermatogenesis-associated protein 31D1 [Oryctolagus cuniculus]	XP_017202969.1	MVESSADR	5.9	14.5134	0	16.3221	13.3971	0	15.0323	14.587	15.2454	17.7653	14.9465
tripartite motif-containing protein 60-like [Sorex araneus]	XP_004606282.1	FSITLITEE	13.29	13.7039	14.9755	13.2795	15.1482	14.3973	14.2047	18.606	17.3842	18.3787	14.9474
olfactory receptor 13H1-like [Monodelphis domestica]	XP_001374282.2	IVAAVLR	13.89	16.2077	14.0183	16.4015	16.6961	16.0756	14.4587	0	15.7669	18.2486	14.9496
phosphorylcholine phosphatase [Pseudomonas]	WP_028686703.1	MITANAHK	12.68	15.2731	12.7828	16.8324	15.3315	17.144	16.566	16.4565	15.3163	18.307	14.9512
sperm-associated antigen 17 [Loxodonta africana]	XP_003409667.1	KLPPLTK	15.35	17.1855	16.2682	16.7895	14.7478	15.6325	15.0044	13.8078	17.6693	17.9367	14.9518
fractalkine [Felis catus]	XP_003998118.1	ESSGQEAQR	11.92	15.8115	15.5704	15.3783	15.9888	15.45	16.4658	14.7525	0	15.766	14.957
transcription elongation factor A protein 3 isoform X1 [Nannospalax galili]	XP_008846807.1	RPSMERSNK	7.7	0	0	0	14.4906	14.4601	16.7924	14.4401	0	14.0232	14.9593
adenylate kinase 2, mitochondrial-like [Chinchilla lanigera]	XP_013372046.1	VTGRLIHPK	3.32	14.4248	17.5008	17.6063	14.4134	15.3834	13.9494	0	12.709	14.8829	14.9603
amino acid permease [Colletotrichum sublineola]	KDN66326.1	ADDNKSGK	12.65	16.1607	17.0662	17.8	15.9798	17.1501	13.0146	16.8858	17.3542	20.8042	14.9632
katanin p60 subunit A-like 1, isoform CRA_b, partial [Mus musculus]	EDL05852.1	AFSKMP	1.91	14.8691	14.0658	14.5217	15.3366	14.8687	13.1728	15.308	15.9221	12.4339	14.9671
Contactin-2 [Pteropus alecto]	ELK03326.1	GRDSVQGR	7.43	16.9402	16.3639	14.6803	14.9488	15.9023	16.7436	13.0266	15.0806	18.6575	14.9763
testis-specific gene 13 protein [Aotus nancymaae]	XP_012329417.1	KAMVTG	1.64	15.9651	14.6559	15.6249	13.9394	16.1987	14.2936	12.5576	16.8728	18.8521	14.9769
type-1 angiotensin II receptor-associated protein isoform X2 [Manis javanica]	XP_017498743.1	GGFLGSSQER	7.37	13.0492	13.885	15.3671	14.5875	14.713	16.2931	13.5983	14.9223	16.9786	14.9793
glycine N-acyltransferase-like [Octodon degus]	XP_004645845.1	TNKAMQK	14.58	0	16.3967	15.8651	17.5839	16.6183	15.2111	0	15.305	19.2605	14.9806
protein lin-7 homolog A isoform 2 [Mus musculus]	NP_001028395.1	AVELLKAAK	12.44	16.2727	16.4446	11.2846	13.6921	12.9485	15.5287	13.2647	0	11.6787	14.9894
caspase recruitment domain-containing protein 6 [Bubalus bubalis]	XP_006053897.1	ENVFLPGEK	6.63	18.2404	17.6996	15.6877	14.8331	14.8738	15.0084	14.7495	15.9693	14.3822	14.9988
coiled-coil domain-containing protein 180 [Cavia porcellus]	XP_005008620.1	QKMSILVR	19.95	16.8273	14.5445	17.9232	15.2138	16.7815	15.1797	16.1918	16.0493	18.0122	15.006
mitogen-activated protein kinase kinase kinase kinase 4 isoform X1 [Balaenoptera acutorostrata scammoni]	XP_007197334.1	GGYAGPGVIEMR	10.83	14.4888	16.1345	13.4648	16.2044	14.6633	14.4486	14.6125	13.138	12.9178	15.007
leucine-rich repeat serine/threonine-protein kinase 1 [Chrysochloris asiatica]	XP_006872218.1	KNGDGLK	13.11	14.6082	0	16.3238	15.4247	15.3671	0	15.4485	14.5415	16.4296	15.008
RNA binding motif protein 6 [Bos taurus]	DAA17019.1	ETSHMNYR	9	14.7032	16.5938	16.5643	15.765	14.6722	15.0589	14.0258	0	18.0337	15.011
multidrug and toxin extrusion protein 2 [Oryctolagus cuniculus]	NP_001103290.2	VLTTGY	6.67	15.7846	15.3579	0	15.1116	16.4301	16.8717	14.6192	15.6264	4.74241	15.0135
forkhead box protein D4 [Balaenoptera acutorostrata scammoni]	XP_007182368.1	XAPSLGRR	16.03	17.4573	14.8639	16.482	14.4924	16.0429	17.3216	15.6845	16.5766	14.4998	15.0146
insulin receptor, partial [Ovis aries]	AAN75218.1	TLVTFS	6.63	16.6204	0	0	15.2439	16.8942	16.376	17.7042	17.0375	18.4495	15.0164
jmjC domain-containing protein 8 [Loxodonta africana]	XP_010595822.1	TPTFHPNK	1.68	14.5334	15.642	16.092	11.825	15.5846	15.8101	13.2229	0	18.1554	15.017
aquaporin-6 [Leptonychotes weddellii]	XP_006729350.1	AGQPGGXRR	16.69	15.4536	16.0203	16.1888	0	13.9504	13.4329	19.5907	15.345	19.0945	15.0221
cilia- and flagella-associated protein 47 [Myotis davidii]	NP_001269427.1	SSFIR	8.06	16.7709	16.8119	15.9567	16.1427	16.7029	16.5187	19.7636	16.4834	19.3847	15.0221
unknown	XP_005359547.1	CESTE	9.08	17.2001	0	14.9318	0	15.1847	16.8268	15.5803	0	18.9635	15.0256
unknown	NP_808238.1	ESPPK	4.02	18.0165	14.2472	14.6013	16.3827	15.6203	15.7707	16.7876	14.8713	18.962	15.0263
KIAA1706 protein, partial [Bos taurus]	AAS77580.1	TPSTXLQK	6.5	13.2489	15.0555	15.507	16.3602	0	14.9833	0	16.3888	17.7644	15.0267
calcium-binding mitochondrial carrier protein SCaMC-2 isoform X6 [Heterocephalus glaber]	XP_012929299.1	EDSGMLQK	6.99	0	0	15.638	0	0	16.6987	15.9977	16.23	17.3219	15.0286
DNA-binding response regulator [Agrobacterium rhizogenes]	WP_065115330.1	MPAITGLK	5.83	0	16.7816	16.2417	17.5095	16.7564	15.7233	16.3319	15.8926	0	15.0346
uncharacterized protein C4orf45 homolog [Balaenoptera acutorostrata scammoni]	XP_007184202.1	EPVSTTVGKR	7.86	15.1613	16.2834	15.239	13.4826	15.2603	15.6263	13.2989	12.7047	18.9018	15.0354
receptor-interacting serine/threonine-protein kinase 3 [Tursiops truncatus]	XP_004311683.1	APGPNPVPGPR	8.87	17.411	18.0087	17.5028	17.9191	16.9194	13.5124	13.6494	16.0453	14.3867	15.0399
unknown	XP_003773761.1	GEMGV	5.84	16.6888	15.0378	15.9053	15.7218	16.1415	15.7833	16.9373	15.4587	14.6047	15.042
coiled-coil domain-containing protein 191 [Ornithorhynchus anatinus]	XP_007662463.1	QQLAVASHR	3.35	14.8161	16.3862	13.583	15.6085	15.3349	16.6127	14.0991	14.6672	17.8237	15.0424
fibrous sheath-interacting protein 2 [Ochotona princeps]	XP_004577351.1	QGSNMLAK	15.94	17.053	15.0618	16.0047	14.1456	14.3022	15.8501	15.3954	16.6266	18.2105	15.0433
TPR and ankyrin repeat-containing protein 1 [Odobenus rosmarus divergens]	XP_004412394.1	AIKDFR	15.1	15.3901	16.6783	15.8968	0	15.2875	16.8877	18.762	17.2787	15.6675	15.0533
LOC283868 protein, partial [Homo sapiens]	AAH33227.1	SLNVPNS	12.54	16.9374	0	17.411	17.8241	17.9136	18.0105	17.0077	16.0128	19.0417	15.0534
oxygen-regulated protein 1 [Monodelphis domestica]	XP_007487288.2	GYTNPT	7.73	15.1272	15.4424	14.586	15.3308	15.9244	15.5761	14.4997	16.3331	14.4463	15.0669
unconventional myosin-XV [Lipotes vexillifer]	XP_007448480.1	EGPPVRAGSVDR	6.06	15.2356	14.5867	17.926	18.5287	15.1614	14.889	14.4316	15.2851	12.3706	15.0678
B-cell lymphoma 3 protein [Rhinopithecus bieti]	XP_017708249.1	PDGTAGPMGR	14.53	16.1755	13.8074	15.2944	15.1886	0	16.6384	0	16.2335	18.1048	15.0709
melanoma-associated antigen G1 [Bison bison bison]	XP_010839994.1	RLEXVFR	12.31	17.164	17.5973	15.4331	15.6451	16.4758	14.429	14.3986	19.3575	16.8068	15.0753
receptor-type tyrosine-protein phosphatase eta [Galeopterus variegatus]	XP_008592096.1	TNGYIT	15.01	16.2344	0	15.7097	16.2209	17.3908	15.3584	15.3821	15.5857	14.528	15.0774
FYVE, RhoGEF and PH domain-containing protein 3 [Sarcophilus harrisii]	XP_003762237.1	KLPGESPDR	11.28	16.8856	16.0984	12.375	15.2806	0	14.8359	17.7485	15.2902	14.5676	15.0774
actin-related protein 2/3 complex subunit 1B [Mus musculus]	NP_075631.2	QSSQRGMTAR	8.92	15.0849	14.2882	12.8436	14.6969	15.4973	17.5534	16.6062	15.5831	10.8718	15.0836
G-protein coupled receptor 39 isoform 1 [Rattus norvegicus]	NP_001107864.1	AYFSSTK	6.69	16.1179	15.9853	17.1514	16.5074	15.731	17.4732	17.4896	16.0572	19.1703	15.0845
hypothetical protein [Pongo abelii]	CAH92716.1	DLFHNDK	10.31	0	16.7006	0	16.8234	14.1688	0	21.3096	0	19.62	15.0859
sodium channel protein type 11 subunit alpha [Sorex araneus]	XP_004614619.2	ISEKLHDR	12.81	15.4429	14.9203	15.3052	15.7239	14.2705	15.9897	19.9913	14.7581	18.7347	15.0868
unknown	NP_001010862.2	AAHKK	6.99	0	0	13.9338	13.7603	0	0	0	16.304	10.3141	15.0881
unknown	EQB77568.1	KSTVG	9.15	15.0307	15.6631	15.822	16.3475	15.3377	14.5167	20.5105	16.7575	19.054	15.0938
hypothetical protein H920_16554 [Fukomys damarensis]	KFO22050.1	MQPLPSSDGSGHHEHDR	5.2	0	14.8517	15.2161	15.6385	13.955	14.6761	16.5568	16.27	13.8227	15.0946
TRAIL receptor2 KILLER/DR5 homologue [Mus musculus]	BAA96463.1	EGIDYTSR	7.11	15.3086	14.2559	14.9387	13.3826	17.4893	14.2999	16.7802	0	17.7063	15.0952
ribosome-binding protein 1 [Rhinopithecus bieti]	XP_017750991.1	KTEGSXSQGK	8.49	15.8657	16.6852	15.9255	15.6064	14.8664	15.2861	16.4527	16.1815	14.0024	15.0959
zinc finger protein 485 [Balaenoptera acutorostrata scammoni]	XP_007198496.1	AFPQNSSLK	10.12	15.9924	18.5493	17.005	0	0	17.5196	20.6636	0	19.0601	15.0978
protein PML isoform 1 [Homo sapiens]	NP_150241.2	SAMAAVLAMR	9.55	14.3903	15.7948	16.1772	14.3979	0	15.2315	15.8736	12.9504	19.3496	15.1035
E3 ubiquitin-protein ligase TRIM22 [Saimiri boliviensis boliviensis]	XP_003923405.1	MGPEDGQKR	8.26	15.043	15.189	16.518	15.2678	13.9561	15.7377	16.8246	15.8704	14.6617	15.1044
6-phosphofructokinase, muscle type [Pteropus alecto]	ELK08423.1	SGEAPV	6.85	0	15.1175	15.4142	16.652	15.3656	15.158	17.3586	11.0992	18.4168	15.1073
retinoblastoma-associated protein [Manis javanica]	XP_017497448.1	KSNPDEEVNMILPHTPVR	5.72	14.7382	0	18.4595	0	14.3153	0	0	17.2808	10.6686	15.1094
olfactory receptor 52D1-like [Pantholops hodgsonii]	XP_005984085.1	LTTILTHTRITK	19.58	12.9071	14.9995	14.9667	14.8013	15.0957	14.1694	14.8992	12.5401	13.4949	15.1098
unknown	XP_012591330.1	GDETG	11.58	16.5593	16.0429	14.4793	16.1374	14.489	15.6443	18.2344	15.9241	17.6564	15.1113
uncharacterized protein C19orf52 homolog [Manis javanica]	XP_017517536.1	KAMAASALK	13.58	16.7522	15.998	16.0046	0	0	0	16.1911	16.449	17.2124	15.1124
inactive cytochrome P450 2G1 [Otolemur garnettii]	XP_003803912.2	MGVPHSVIR	19.39	16.2175	14.9514	16.6882	16.214	15.5173	15.7933	14.4344	17.1034	16.1034	15.1217
MORC family CW-type zinc finger protein 1 [Ochotona princeps]	XP_004593301.2	DVSSEMKR	5.37	15.8914	16.5934	15.7005	16.8643	14.4358	0	20.8256	15.3471	18.8765	15.1251
m7GpppX diphosphatase isoform X2 [Miniopterus natalensis]	XP_016059936.1	KCCGSPR	11.15	17.7591	15.3941	17.4174	16.2241	15.0674	14.7929	18.8599	15.4172	16.916	15.1253
unknown	XP_007495519.1	TEAGF	4.08	16.4441	16.25	0	16.3033	15.6184	16.2858	15.5816	17.1477	18.4718	15.1257
coiled-coil domain-containing protein 9 [Fukomys damarensis]	XP_010639132.1	RPGLPGAQR	1.78	14.9879	15.718	15.4618	13.653	16.7133	15.0319	14.2787	16.295	16.8798	15.1273
SWI/SNF-related matrix-associated actin-dependent regulator of chromatin subfamily A containing DEAD/H box 1 [Myotis davidii]	ELK31349.1	ETPPMHK	4.1	16.6356	18.0477	15.5688	16.9115	15.6921	17.5992	12.6967	0	19.8549	15.1285
fatty acid desaturase 3 [Chrysochloris asiatica]	XP_006875066.1	GGVGEPDR	10.19	16.0373	16.5178	16.717	16.0446	0	15.8745	0	0	19.3628	15.1291
collectin-12-like protein [Cricetulus griseus]	ERE83864.1	GSQGLPGPTGNKGQK	9.47	0	15.6054	15.8479	15.7886	0	16.2861	0	13.7962	18.7262	15.1292
unknown	XP_012645446.1	GTHAG	2.23	18.8596	15.4719	15.9993	16.8715	15.8652	15.6697	10.9878	15.7013	15.5808	15.1305
roquin-1 isoform X1 [Echinops telfairi]	XP_004706779.1	ISMSEVTSHGKPLPSAER	11.79	12.3592	15.5254	16.6103	14.9357	13.9782	0	16.5368	19.008	15.3242	15.1321
alpha-protein kinase 3 [Erinaceus europaeus]	XP_016044370.1	EMEQSWRR	9.7	16.2519	17.5205	15.3585	17.3089	16.6191	14.3576	19.019	15.8441	0	15.1353
histocompatibility 2, M region locus 3 precursor [Mus musculus]	NP_038847.1	MGSSSNR	16.85	15.2253	16.3103	16.0029	15.5421	14.4868	17.631	20.5084	15.9961	17.6791	15.1387
histone deacetylase 2-like [Otolemur garnettii]	XP_012663404.1	XYSQGGSKK	8.48	14.7952	16.1665	15.9925	0	15.2164	15.6257	16.1393	0	17.1754	15.1422
protein LKAAEAR1 [Galeopterus variegatus]	XP_008575103.1	AGKSAPK	11.83	15.3946	15.0517	16.2852	16.1113	16.5314	15.9374	0	16.2679	18.8066	15.1443
EF-hand calcium-binding domain-containing protein 3 isoform X2 [Macaca mulatta]	XP_001116034.1	VNFSDFIK	8.56	15.3583	15.667	0	16.4522	18.0584	18.8851	19.7173	17.3065	16.4646	15.1452
growth-regulated protein homolog gamma-like [Equus asinus]	XP_014694471.1	MARAATATATATASCAPR	14.47	0	0	0	15.2919	15.3132	0	13.9802	15.0522	16.1196	15.1453
ectonucleotide pyrophosphatase/phosphodiesterase family member 3 [Sorex araneus]	XP_004609149.1	MDRLSLSTEEPAK	9.16	16.1183	16.6892	0	16.672	0	17.8213	20.9636	17.2757	0	15.1455
hypothetical protein Nlim_0845 [Candidatus Nitrosoarchaeum limnia SFB1]	EGG42199.1	ANAIAQAVVK	13.4	17.4774	16.323	15.1725	15.798	15.3054	17.7599	12.9708	15.1687	0	15.1485
ferritin heavy chain isoform X1 [Bos mutus]	XP_014335450.1	QLPEGLGR	9.51	15.2134	15.5686	15.136	15.9542	15.1441	0	16.0839	13.1415	0	15.1543
Adenomatous polyposis coli protein 2 [Heterocephalus glaber]	EHB13506.1	XAAPGTMWRR	10.65	11.1027	14.8216	14.9076	15.4767	16.7789	13.0997	16.6268	13.2573	17.9592	15.1546
translation initiation factor IF-3, mitochondrial [Elephantulus edwardii]	XP_006894140.1	AMMAVLR	4.96	15.464	13.5846	15.9693	15.1888	17.1265	15.1952	17.6257	16.1569	18.5387	15.1602
RB-associated KRAB zinc finger protein isoform X2 [Oryctolagus cuniculus]	XP_008249477.1	GFGAFPR	5.44	16.5741	16.4412	13.9902	15.2314	14.7446	15.5267	19.4812	0	19.1776	15.1612
cysteine and tyrosine-rich protein 1 [Dipodomys ordii]	XP_012886479.1	GTRVGAIR	5.67	15.9023	16.8522	18.0509	17.6697	16.4639	17.4195	19.2895	16.2836	17.7022	15.1633
hexosaminidase D [Elephantulus edwardii]	XP_006886367.1	AGPSLFR	4.99	16.7326	13.5202	0	0	15.8523	0	0	16.42	19.0213	15.1642
unknown	XP_004389519.1	DIIFR	22.08	17.0107	17.1698	16.9111	16.6981	15.612	17.5055	16.2236	15.8809	17.9874	15.1669
protein KRBA1 isoform X1 [Aotus nancymaae]	XP_012298941.1	KTPGAHTL	6.65	15.8752	0	17.7211	16.1317	14.8964	15.3142	16.5572	17.2323	17.8773	15.1678
centrosomal protein of 89 kDa isoform X1 [Canis lupus familiaris]	XP_005616827.2	ESEDVSPHK	9.56	16.2665	0	16.3064	16.2972	16.4644	16.592	15.934	0	17.4779	15.1695
thioredoxin domain-containing protein 11 [Saimiri boliviensis boliviensis]	XP_003928789.1	EFAAIVDMK	1.49	17.3746	15.0275	16.5736	17.0465	15.2988	16.2025	15.8275	15.9211	17.7447	15.1715
immunity-related GTPase family M protein-like [Loxodonta africana]	XP_010592679.1	TAFRAPVK	6.02	15.3006	14.8538	14.9061	16.1007	16.3256	15.8732	16.4657	16.3197	17.578	15.1719
zinc finger and BTB domain containing 7C, partial [Homo sapiens]	CAQ53095.1	LFTAGT	4.34	15.5635	15.9703	15.2085	15.6543	15.3645	15.9255	16.9281	16.0955	14.7569	15.172
piggyBac transposable element-derived protein 4-like [Rousettus aegyptiacus]	XP_015984464.1	RENALFL	4.17	14.7312	16.2069	0	17.548	15.453	15.9063	16.6605	17.1695	18.5809	15.1728
unknown	BAB30056.1	DVPVR	5.68	16.1179	16.1143	15.0338	16.4607	15.377	16.0776	16.8141	0	18.4187	15.1747
unnamed protein product [Macaca fascicularis]	BAE89968.1	FKATDF	7.84	16.7815	15.8973	15.5453	15.4537	15.6759	0	16.9755	0	17.9751	15.177
leucine-rich repeat-containing protein 61 [Echinops telfairi]	XP_004713988.1	SGPSPR	5.12	17.2063	17.7812	18.0249	16.6901	15.3018	18.0621	16.7305	17.7282	21.3231	15.1818
unknown	XP_007659136.1	LEEAS	14.87	16.8766	16.434	16.8227	16.9798	16.5503	16.7434	16.5253	15.3736	15.5935	15.183
unknown	XP_004765368.1	AIGSN	4.67	17.9089	17.7804	18.1705	19.9068	17.0473	16.0696	18.3426	19.9939	18.6609	15.1868
inactive ribonuclease-like protein 9 isoform 1 precursor [Homo sapiens]	NP_001103828.1	SAGKMMR	11.66	16.045	10.8603	17.1912	14.2094	13.3969	14.9079	19.3679	12.0326	19.2179	15.1883
40S ribosomal protein S4, X isoform-like [Eptesicus fuscus]	XP_008157884.1	YALTGDXK	4.95	16.0789	16.6601	15.5962	0	0	17.8019	0	16.5348	16.5774	15.1915
keratin, type II cytoskeletal 1-like isoform X16 [Cavia porcellus]	XP_012997626.1	GLGASQGT	6.3	16.0205	18.4684	0	0	15.1214	15.8309	17.7443	16.4179	20.4542	15.193
succinate dehydrogenase complex subunit B, partial [Dasypus novemcinctus]	ABD77131.1	GLNXGT	5.87	15.3331	0	15.3453	15.1744	0	14.0272	15.5283	15.9442	14.4454	15.198
protein unc-119 homolog B [Bos mutus]	XP_005891576.1	MFGVTSGAK	17.93	16.3775	18.2788	16.9018	16.3344	15.119	16.567	17.6769	17.3985	11.1158	15.1989
pancreatic amylase, partial [Felis catus]	ACO24947.1	NWGEGWGFMR	8.05	12.6188	14.7834	15.5578	13.994	15.1645	15.2753	12.3599	17.226	10.8189	15.201
potassium voltage-gated channel subfamily E member 3-like [Tursiops truncatus]	XP_004310604.1	NQVSML	8.43	13.8414	16.1675	14.2461	15.9702	0	15.6446	17.5129	15.8898	17.7365	15.2016
uncharacterized protein KIAA0232 homolog [Dasypus novemcinctus]	XP_012383258.1	SSEGAAALHEK	10.44	12.6049	13.0788	15.6116	14.0561	15.0566	16.274	15.9583	16.0871	14.5099	15.2027
arylacetamide deacetylase-like 3 [Macaca mulatta]	XP_001118876.1	HKFPVPIR	10.73	15.361	16.0736	0	15.9744	16.2357	15.6651	16.5508	0	17.8853	15.2043
multidrug resistance-associated protein 6 [Microcebus murinus]	XP_012645693.1	LTGPVLR	11.77	16.7303	17.7139	16.6973	18.9557	16.6129	17.3727	18.264	17.1446	19.5531	15.2084
succinate--hydroxymethylglutarate CoA-transferase isoform X1 [Chinchilla lanigera]	XP_005397783.1	FKMSEAK	2.7	8.76874	17.7723	13.8147	12.9891	14.9881	18.0563	9.59103	18.0941	15.4871	15.2099
predicted protein [Sclerotinia sclerotiorum 1980]	XP_001590496.1	HLFRTP	15.62	14.6486	16.5612	16.3844	16.6453	16.4731	17.6965	18.6444	15.7888	12.667	15.2107
phosphatidylinositol 3,4,5-trisphosphate-dependent Rac exchanger 2 protein [Dasypus novemcinctus]	XP_012375248.1	NAMCGILXR	8.23	13.8566	16.9294	15.202	16.2286	15.5351	16.4705	16.909	14.077	19.1202	15.2108
zinc finger protein 318 isoform X1 [Papio anubis]	XP_003897679.1	APVSRSPPK	9.98	12.7102	16.5947	17.5356	14.2288	14.6761	16.1817	0	9.36283	16.0708	15.2118
phosphoprotein associated with glycosphingolipid-enriched microdomains 1 [Odobenus rosmarus divergens]	XP_004393790.1	APESSYTSIQR	16.73	15.5729	16.8204	14.1506	15.9775	16.2187	15.4136	12.5349	14.7102	10.9681	15.2131
hCG1645691 [Homo sapiens]	EAX09765.1	GLQAEVSPR	5.61	16.8787	16.1439	17.45	16.8594	15.8942	15.6434	16.1843	17.572	18.7214	15.2176
inter-alpha-trypsin inhibitor heavy chain H5 [Equus caballus]	XP_005607055.1	TDVPVGPHK	4.14	15.7934	0	14.3662	14.867	12.0985	15.963	19.1808	15.7397	17.9969	15.2185
protein MENT [Nannospalax galili]	XP_008826479.1	VLANTQER	19.4	17.124	14.5407	15.4848	16.5019	0	16.922	15.6212	14.9592	17.549	15.2211
leukocyte cell-derived chemotaxin 1 isoform X1 [Octodon degus]	XP_004646253.1	IVTATTR	8.79	16.8142	16.8632	0	17.8475	16.196	17.3491	19.5592	19.3156	21.171	15.2215
peptidyl-prolyl cis-trans isomerase FKBP10 isoform X1 [Jaculus jaculus]	XP_004655444.1	AAAGDFMR	7.79	15.7677	18.8052	16.4558	15.8626	16.0519	17.5806	16.8679	15.6104	19.1364	15.2217
WD repeat and SOF domain-containing protein 1 [Heterocephalus glaber]	EHB15025.1	AHASEK	9.67	15.712	16.0634	16.9499	16.8743	16.4199	14.5696	18.8503	18.5748	16.3715	15.2221
chondrosarcoma-associated gene 2/3 protein-like [Rhinopithecus roxellana]	XP_010376470.1	LLXDAGVVNMSR	15.23	0	0	15.9532	15.474	18.0068	16.602	0	0	12.2751	15.2224
endothelial cell-specific molecule 1 isoform X1 [Cricetulus griseus]	XP_003512123.1	DVASGDGNAVR	2.79	17.1203	16.6318	16.7119	16.7357	15.3915	16.5635	19.2053	14.0889	19.0641	15.2249
Protein-glutamine gamma-glutamyltransferase Z [Myotis brandtii]	EPQ14767.1	VHITLTNTR	20.31	14.5597	14.2208	14.9143	15.5102	15.4743	14.2988	15.7295	14.7447	13.4624	15.2289
unknown	XP_012322509.1	SCLMS	10.64	17.2751	16.9454	16.0839	17.5863	17.1373	17.2584	16.2654	16.563	16.214	15.229
Abnormal spindle-like microcephaly-associated protein like protein [Myotis davidii]	ELK24909.1	GCRGAAPSCK	9.75	14.7866	13.5013	18.0561	15.9685	14.6116	15.8565	18.1469	17.0607	16.4064	15.2298
uncharacterized protein LOC105819747 [Propithecus coquereli]	XP_012511504.1	XTLSEEKK	3.22	14.2463	15.9366	0	0	0	14.6851	15.713	14.741	16.9572	15.2301
galectin-9, partial [Sorex araneus]	XP_012787377.1	SLPGTMPFAR	7.75	12.2238	15.3473	16.2779	13.6155	12.7617	14.4826	16.962	14.1324	17.4846	15.2309
GMP synthase [glutamine-hydrolyzing] [Fukomys damarensis]	KFO30681.1	VFGCTMHK	2.59	15.3827	18.7959	17.4983	16.7873	0	0	0	0	0	15.231
histidine--tRNA ligase, cytoplasmic-like [Gorilla gorilla gorilla]	XP_004042707.1	GKYGEDSK	5.76	16.3312	0	16.4928	14.8758	15.8711	16.112	14.0807	17.1733	17.0098	15.2335
GTP-binding protein Rhes [Macaca nemestrina]	XP_011760316.1	ESFDEVXR	12.33	14.6945	15.2331	14.7888	13.0198	12.1941	16.9859	16.8016	16.6107	18.5215	15.235
caspase recruitment domain-containing protein 6 isoform X1 [Mustela putorius furo]	XP_004738018.1	FYSPGR	5.25	15.9547	16.8728	16.6305	17.0047	16.3084	16.0912	16.0771	17.5543	18.0304	15.2356
cadherin-related family member 4 [Bos mutus]	XP_005892160.1	ASTGATSIHR	13.54	13.5261	13.6861	13.0373	14.0276	12.446	14.8782	15.9506	13.9895	16.2892	15.2365
sal-like protein 4 [Lipotes vexillifer]	XP_007446427.1	MGLTGLVLQR	8.5	13.6501	15.3925	16.3646	15.7171	16.5841	15.1662	18.1748	18.3228	12.5145	15.2422
phosphatidylinositol phosphatase PTPRQ isoform X1 [Ovis aries]	XP_012029376.1	DANSCK	9.89	15.1351	16.9341	0	16.258	15.9204	15.9007	0	16.4358	18.317	15.2447
zinc finger protein 816-like [Gorilla gorilla gorilla]	XP_004061408.1	NGHEAPMTR	10.37	13.9494	15.6698	16.7289	15.2855	0	16.8311	13.1862	0	18.4761	15.2473
tRNA-splicing endonuclease subunit Sen15 [Marmota marmota marmota]	XP_015347192.1	DGGGVHK	4.26	0	17.4605	15.4943	16.953	18.2873	16.6147	17.1702	0	14.535	15.2536
solute carrier organic anion transporter family member 4A1 [Panthera tigris altaica]	XP_015395191.1	MDVGDQKR	12.12	17.817	18.0172	17.399	16.5375	16.328	18.2359	16.1234	16.6461	15.5613	15.2538
protein ARV1 isoform X1 [Mesocricetus auratus]	XP_005064737.1	ATRSGK	2.68	16.4591	14.6838	13.3814	17.6786	15.104	13.5374	16.456	16.5864	18.2757	15.2541
hypothetical protein A6R68_20895, partial [Neotoma lepida]	OBS80887.1	GEEPGRXR	16.04	15.3528	11.0754	14.5865	16.3523	13.2462	15.6209	15.5418	15.4159	18.0683	15.2595
carbohydrate-responsive element-binding protein [Miniopterus natalensis]	XP_016054560.1	TIMATGGPK	4.28	15.3086	16.219	17.3271	14.5472	15.9573	15.8979	15.3419	15.5199	17.3307	15.2619
olfactory receptor 10AG1-like [Bos taurus]	XP_015328223.1	IISTIL	11.12	17.6176	14.8111	15.1183	0	16.5127	16.4661	14.8619	16.5317	12.7918	15.2623
Olfactory receptor 7A17 [Tupaia chinensis]	ELV14348.1	SIGLEA	8.99	16.3846	15.9632	16.3516	15.551	15.6503	16.3415	16.7671	15.2404	17.6804	15.2626
Protein disulfide-isomerase A6 [Pteropus alecto]	ELK13980.1	GGGYSSGR	4.94	15.5143	13.6009	15.5468	14.1666	16.6771	14.9455	16.139	14.5044	17.0115	15.2628
gag protein [Macaca fascicularis]	AFM31258.1	SKYASYR	4.92	0	15.2161	16.8955	15.3461	0	15.2369	16.2137	15.1391	18.2544	15.2677
hypothetical protein TREES_T100012129 [Tupaia chinensis]	ELW56042.1	DHGAGR	1.89	0	16.0607	14.6374	16.142	15.3858	16.2189	16.7473	15.8602	18.6273	15.2678
thyrotropin-releasing hormone-degrading ectoenzyme [Bison bison bison]	XP_010839250.1	LRGSGLGSLR	10.02	16.0314	15.3603	14.7665	14.0871	15.2913	15.2241	18.6302	15.0435	17.4868	15.2685
vimentin [Mus musculus]	CAA39807.1	EEAESTLQSFR	12.22	17.5081	14.5679	15.9859	17.5919	0	0	13.3725	16.7342	11.933	15.2699
fibroblast-activating factor 35K precursor - human (fragments)	pir||B61235	MVQAALLQLAGYPL	12.01	19.6553	13.5225	13.5358	13.4271	12.1967	16.7869	15.3975	12.4168	8.47929	15.2705
EKC/KEOPS complex subunit LAGE3-like [Microcebus murinus]	XP_012603267.1	SMAPDAQR	9.45	16.2427	17.0205	13.8163	15.7819	15.6891	16.0038	15.9411	16.211	17.7631	15.2744
double zinc ribbon and ankyrin repeat-containing protein 1-like, partial [Manis javanica]	XP_017533774.1	NGFFGSK	5.91	15.7621	15.369	14.9157	16.0016	0	14.8925	16.7677	14.4211	16.4975	15.2851
unknown	XP_015453777.1	GSQAA	2.3	15.1788	15.9573	16.3502	18.7165	14.704	14.3061	19.3727	16.4748	18.5832	15.2879
unnamed protein product, partial [Mus musculus]	BAC25323.1	EPRNGVADK	6.41	16.2915	13.5159	19.0532	17.0725	14.6035	16.3035	15.0895	16.9754	11.6293	15.2896
protein SOGA3 [Tupaia chinensis]	XP_014441685.1	GXGKGK	2.88	15.7953	15.0088	16.0696	16.0051	16.4204	13.8983	16.6574	15.7914	17.7384	15.2898
teashirt homolog 2 [Orcinus orca]	XP_012393272.1	EEVVKECGK	2.49	0	0	14.8636	14.2366	12.4804	13.2339	20.0508	13.1824	18.7744	15.2919
free fatty acid receptor 4 isoform X1 [Chlorocebus sabaeus]	XP_007961778.1	AVMTHSAITK	9.7	16.8413	15.0911	15.3895	15.0141	0	14.4609	15.5551	17.4818	16.8609	15.2958
Large subunit GTPase 1 like protein [Tupaia chinensis]	ELW50924.1	APGGGTLGRALIR	11.98	0	0	14.5512	15.1768	15.1248	16.1889	12.1926	14.7015	15.5054	15.2964
Triple functional domain protein [Myotis davidii]	ELK25878.1	HSAPGK	3.78	16.1113	16.3113	16.0374	17.0727	16.6448	17.3361	16.2936	15.1799	15.329	15.2979
transmembrane channel-like protein 7 [Macaca fascicularis]	NP_001272300.1	LTEAQRDTR	9.76	0	15.4617	15.1811	10.6483	13.2359	17.777	15.5983	13.8991	19.6177	15.3009
NADPH oxidase 4 isoform X5 [Ovis aries musimon]	XP_014945757.1	IMDFKGK	9.14	17.5745	17.6108	15.5351	15.9271	17.8488	17.6089	17.9913	16.2454	19.4228	15.3025
unknown	XP_005351775.1	IPQAT	3.98	15.1012	0	0	16.1682	0	15.3656	18.3859	16.3462	20.052	15.3028
angiogenin isoform X1 [Ursus maritimus]	XP_008682182.1	GLGPLLLVFMLALGLTPPAR	9.69	0	13.2808	15.3193	12.608	13.5484	13.8288	17.6247	13.0431	19.3542	15.3046
MAM domain-containing glycosylphosphatidylinositol anchor protein 2 [Pteropus alecto]	XP_006922750.1	ARVGSTR	7.97	17.3605	17.7587	15.6682	16.0671	16.4597	17.1144	0	18.0745	16.1247	15.305
unknown	ELK38251.1	GLTDS	2.93	14.3886	14.5486	14.8899	15.1818	14.8189	16.0604	16.8614	14.446	16.6845	15.3052
coiled-coil domain-containing protein 87 [Mus musculus]	NP_997151.2	TSTPKPVPEK	10.47	16.9854	16.8381	17.3113	16.2761	16.1319	16.802	16.1022	15.4749	19.2834	15.3078
endoplasmic reticulum aminopeptidase 2 isoform X1 [Condylura cristata]	XP_004678176.1	DFLTEQK	12.84	11.9171	16.4222	16.7144	15.3963	15.4686	16.3468	15.7064	16.4264	17.9661	15.3088
GRAM domain-containing protein 1C [Ictidomys tridecemlineatus]	XP_005327735.1	GDVTGSXK	7.48	16.7113	13.2156	13.899	15.8361	16.1966	16.3707	15.2571	14.7903	18.0785	15.3101
C-terminal processing peptidase, chloroplastic-like [Pantholops hodgsonii]	XP_005959517.1	DANDMR	5.29	15.7955	16.935	16.7999	15.4831	17.2543	15.3348	16.6804	0	18.1146	15.3154
hornerin [Ochotona princeps]	XP_012783511.1	GLSSSGHR	2.28	16.6721	15.0422	16.1018	15.0488	14.2683	15.6375	15.2794	13.6852	0	15.3162
hypothetical protein TREES_T100014279 [Tupaia chinensis]	ELW48875.1	KPPPGEGLR	7.79	17.3009	18.015	17.0605	16.4551	15.6439	15.9881	16.9384	17.5646	14.8754	15.3174
unknown	XP_003897670.1	PGANR	4.96	16.6601	0	12.7515	16.6276	15.9935	15.7184	19.7417	15.1699	18.2144	15.3174
RNA pseudouridylate synthase domain-containing protein 4 isoform X1 [Mustela putorius furo]	XP_004750268.1	MAAPSSNAPR	13.05	20.3697	0	0	17.6262	13.1253	16.4983	15.8536	12.6392	0	15.3185
kinesin-like protein KIF19 isoform X1 [Bos taurus]	XP_005195940.1	ATMMDRLASR	5.53	16.7386	16.1484	14.9968	16.1057	16.245	15.3697	15.2815	16.6155	13.6903	15.3228
Myotubularin-related protein 12 [Heterocephalus glaber]	EHA97493.1	GNVKYR	13.95	17.3871	16.1405	16.1834	18.2245	17.3037	17.5131	17.6263	17.4702	19.0185	15.3229
M-phase phosphoprotein 9 isoform X1 [Galeopterus variegatus]	XP_008589697.1	GISSFSGK	16.34	15.5195	0	16.3797	15.6537	16.0056	16.2057	13.7873	16.2907	17.8224	15.3231
protein ZGRF1 isoform X1 [Chinchilla lanigera]	XP_005397152.1	QPATLVMAK	13.43	0	16.53	16.0461	16.7852	16.0532	17.4461	16.565	17.1417	17.7668	15.3235
DC-STAMP domain-containing protein 1 [Condylura cristata]	XP_004693698.1	GPLSNMK	7.17	17.0181	15.6066	14.8316	15.4116	15.5304	15.6941	16.8506	14.1151	14.3578	15.3239
hypothetical protein M91_02672, partial [Bos mutus]	ELR57492.1	HLVSFKK	8.62	16.8882	16.3423	16.2421	16.6629	17.2172	17.0509	19.0217	15.3329	18.6197	15.3248
RNA-binding protein 44 [Acinonyx jubatus]	XP_014942584.1	FQISVVLR	13.88	16.1037	15.8791	15.2974	14.6142	16.5386	17.0968	16.605	15.6578	17.4884	15.3259
uncharacterized protein C18orf63 homolog [Pantholops hodgsonii]	XP_005972581.1	DPLSSGK	10.22	12.6261	12.579	15.8022	14.7937	13.8168	16.003	14.6153	14.1268	15.3214	15.3266
DNA repair protein RAD51 homolog 2 isoform X2 [Homo sapiens]	XP_016877035.1	SSLAHCGR	8.55	16.2176	16.3123	15.7087	15.7672	16.2743	15.8616	17.1874	16.7338	22.2837	15.3292
olfactory receptor 10K1-like [Equus caballus]	XP_001489946.2	ISTSAGRYK	7.57	14.5324	14.3514	13.6432	13.0173	14.3474	14.3586	0	14.3121	14.0549	15.3292
HIRA-interacting protein 3 [Peromyscus maniculatus bairdii]	XP_015851315.1	DRAQTASGR	15.65	0	15.919	17.3925	15.9554	13.9131	16.7785	16.9082	14.8367	18.8705	15.3324
serine/arginine repetitive matrix protein 5 [Myotis davidii]	XP_015416391.1	TNKAGR	4.24	15.4932	16.0551	14.7164	14.3089	15.5689	16.5977	17.0205	14.336	17.7994	15.3337
fasciculation and elongation protein zeta-1 [Eptesicus fuscus]	XP_008140794.1	VDKGSQMPLK	9.22	19.313	17.5656	17.0229	16.2307	0	15.4837	15.0376	0	14.2779	15.3348
hypothetical protein A6R68_22215, partial [Neotoma lepida]	OBS79583.1	KSESDMAR	13.81	14.0075	16.6855	15.0197	15.746	16.2939	16.6129	17.4125	15.5743	19.8758	15.3351
human U2af35 homolog [Mus musculus]	AAB30301.1	SHKQTTK	7.52	15.8078	14.7887	15.0969	14.9461	14.3087	18.3633	17.1141	16.4467	18.0041	15.3356
alcohol dehydrogenase 1 [Sorex araneus]	XP_012790214.1	GGTMGEFKTR	5.01	17.1469	15.2625	14.8058	14.6478	15.3049	0	15.1258	15.1129	11.1625	15.338
spindlin-2B-like isoform X1 [Rattus norvegicus]	XP_008765631.2	XSPTPTRR	15.58	15.8369	14.9541	16.2353	14.2925	15.7014	0	0	18.1721	18.5452	15.3381
spectrin alpha chain, erythrocytic 1 [Eptesicus fuscus]	XP_008152488.1	MAEGLGDK	6.88	16.111	17.4504	15.9071	16.4292	13.9925	16.0815	18.807	16.5223	18.5363	15.3385
dynamin-3, partial [Ailuropoda melanoleuca]	XP_011220270.1	RPXDPASSR	6.02	16.2989	16.8118	15.4538	15.1528	14.7498	17.3481	19.1525	16.2289	18.8958	15.3407
rab11 family-interacting protein 1, partial [Ornithorhynchus anatinus]	XP_001519944.2	ELGDPGR	17.11	14.4628	16.9826	15.8856	15.6528	15.3705	16.5272	16.399	18.1605	16.5958	15.3443
keratin, type II cytoskeletal 79 [Propithecus coquereli]	XP_012506233.1	GPSMGGFGSR	4.97	15.6422	16.2538	17.2938	12.8242	12.8841	16.3612	15.5849	21.4868	15.9806	15.3452
nesprin-1 isoform 3 [Mus musculus]	NP_001073154.1	IIVCSK	3.59	15.9107	15.7231	16.2561	13.8681	15.6473	16.6553	17.0333	16.4672	17.6085	15.3458
anion exchange protein 4 [Saimiri boliviensis boliviensis]	XP_003933944.1	HGHDPHAPSPELQRTGR	7.11	0	15.1146	0	17.0809	13.8449	14.3186	0	15.8022	18.2643	15.3535
serine/threonine-protein kinase greatwall [Jaculus jaculus]	XP_004659735.1	MEPTAGDQK	8.64	14.3547	13.3287	16.6376	14.795	11.6363	16.117	16.8904	18.0475	16.191	15.3546
hypothetical protein H671_1g3350 [Cricetulus griseus]	ERE88047.1	MSGMRDSR	7.01	14.9943	16.8222	14.5358	16.5133	15.8438	16.8374	17.0398	14.6398	16.1019	15.3562
kinesin-like protein KIF21B [Dasypus novemcinctus]	XP_012375189.1	LPGGPS	8.98	16.895	16.3681	16.4433	17.4614	16.7357	16.3054	17.4171	16.2748	17.933	15.3564
proto-oncogene vav [Bos taurus]	NP_001071542.1	SEPVPMPPK	10.85	13.1362	14.909	16.6971	0	16.1511	14.9365	18.1131	0	12.9385	15.3576
collagen alpha-1(III) chain-like [Dipodomys ordii]	XP_012879344.1	RPGQALGPGR	23.73	0	14.6448	10.7663	18.5532	0	0	15.6463	16.2972	0	15.3581
receptor-type tyrosine-protein phosphatase V-like [Bubalus bubalis]	XP_006078522.1	AGNLSSSIQR	10.63	17.1126	14.6854	16.5467	0	15.9575	15.9934	18.1023	16.3877	17.0148	15.3587
Serine/threonine-protein kinase N3, partial [Heterocephalus glaber]	EHA99952.1	ILLPGLAEPVASGPRLR	9.83	17.2528	15.0899	18.2294	15.712	13.9958	14.1373	18.8329	16.7681	16.754	15.3616
keratin, type II cuticular Hb6 isoform X1 [Cricetulus griseus]	XP_016819018.1	HSVCGXFR	2.43	17.7585	15.6854	14.2902	15.1236	15.7001	14.5199	16.0743	0	18.3816	15.3616
unknown	XP_008835314.1	GCQLM	1.95	14.5729	15.6546	14.372	14.3809	15.6237	14.5078	15.1379	10.8547	14.5246	15.362
kinesin-like protein KIF16B [Manis javanica]	XP_017525351.1	GNHETLEVK	6.79	15.4386	15.8847	15.7411	13.6507	17.2944	13.2739	17.4559	14.6594	19.2195	15.3648
uncharacterized protein LOC100156002 [Sus scrofa]	XP_005672305.1	AGGGLGTAGDGKR	6.88	14.5752	17.0543	12.2869	13.6989	14.7369	14.5958	18.2559	15.3578	16.8438	15.3654
unknown	NP_006603.2	AHIDK	2.38	15.45	16.5533	0	16.0289	15.0129	16.0198	15.1655	16.8697	17.0792	15.3676
zinc finger protein 345-like, partial [Ictidomys tridecemlineatus]	XP_013221606.1	QLLIVHXR	19.94	14.8448	16.912	9.6931	0	14.3512	16.4386	0	12.7449	19.2467	15.3683
zinc finger protein 730 [Pan paniscus]	XP_014198085.1	HXIHTR	3.92	18.5531	17.2829	17.3555	16.5877	16.5677	17.6585	18.3747	17.8413	13.717	15.3704
uncharacterized protein C17orf102 homolog [Microcebus murinus]	XP_012596738.1	IAAPLR	7.41	14.378	14.356	14.9162	14.9587	14.7985	0	12.7118	15.9315	12.6449	15.3706
DNA-binding protein RFX2 [Manis javanica]	XP_017535143.1	HCQECK	19.02	17.4437	15.1798	15.3371	15.2497	15.9001	16.0479	16.0304	16.2742	14.0628	15.3716
THAP domain-containing protein 10 [Otolemur garnettii]	XP_003804030.1	LVAGTVPTLHRVSAPXPK	6.16	0	16.0302	0	18.0026	16.1401	18.0841	18.0396	19.68	14.4557	15.3726
scavenger receptor class F member 1 [Echinops telfairi]	XP_004707361.1	LPRDGTAVSR	8.59	16.1418	19.2746	0	17.4297	0	16.6489	16.3384	13.1835	15.2764	15.3737
dexamethasone-induced Ras-related protein 1 [Trichechus manatus latirostris]	XP_004381071.1	ASGGDQAKAK	13.18	17.694	13.8901	14.75	15.6169	14.2512	14.3004	13.5782	15.7585	0	15.3744
denticleless protein homolog [Sarcophilus harrisii]	XP_003767741.1	KSQEEYR	12.69	16.3192	16.0655	17.0785	16.3269	0	15.9191	16.0278	0	14.3654	15.3793
histone-lysine N-methyltransferase ASH1L [Sorex araneus]	XP_004619348.1	ERNIDSGK	9.37	18.9824	0	15.2062	19.1599	16.0207	0	16.696	15.0431	0	15.3795
ATP-dependent RNA helicase DDX27 [Heterocephalus glaber]	XP_004858134.1	AMPEEEPAK	6.27	14.9893	17.0576	11.2649	15.7915	16.8716	16.3533	15.0205	16.4811	15.9686	15.3808
carboxypeptidase A6 [Nomascus leucogenys]	XP_003274853.1	GSSSHTQR	14.14	16.7288	0	16.4718	16.4074	16.5465	17.2624	19.3233	15.8613	18.3916	15.3824
olfactory receptor 2T8-like [Nannospalax galili]	XP_008824705.1	NSEVKGVLR	3.88	14.7886	15.2807	15.6975	13.3763	15.2609	16.5009	13.9257	14.9354	17.4497	15.3828
interleukin-5 receptor subunit alpha [Echinops telfairi]	XP_004715973.1	KSSVLIGAIK	14.56	16.4579	16.2242	18.7886	16.8092	15.1322	14.2908	16.9748	14.5039	19.5431	15.3832
HLA class I histocompatibility antigen, B-14 alpha chain [Myotis brandtii]	EPQ06008.1	SYLEGTCMK	6.95	14.6651	15.7983	13.6028	15.2337	14.3198	14.4167	12.937	17.1205	17.1456	15.387
unknown	NP_444371.3	MEASR	9.32	17.1578	15.5068	16.7141	14.8429	15.6207	17.2314	15.5575	14.8734	18.1349	15.3889
transmembrane protein C1orf162 homolog isoform X1 [Dasypus novemcinctus]	XP_004473655.1	MGGSASTPK	9.47	16.0334	16.3003	14.8317	17.5573	16.5942	15.0656	15.8295	17.1017	18.6636	15.3924
tetratricopeptide repeat protein 9C [Sarcophilus harrisii]	XP_003774108.1	LGAPQGNQR	4.82	15.4716	17.2245	15.8389	13.9831	14.148	14.6607	16.686	15.2737	12.3467	15.3956
NACHT, LRR and PYD domains-containing protein 6 [Cricetulus griseus]	EGW12474.1	ELPGVLDK	16.35	14.7952	16.8858	15.1893	18.0648	15.6891	16.6379	19.1648	12.8927	18.5841	15.3962
translation elongation factor G [Agrobacterium rhizogenes]	WP_065113660.1	AKAEEYR	9.22	15.5162	16.1793	16.3946	17.4403	0	17.0609	17.5978	16.6846	16.3545	15.3966
ceramide kinase [Ursus maritimus]	XP_008701215.1	MRGDFTGK	12.43	15.2232	14.4446	14.8846	11.7702	15.2712	15.5172	14.8795	17.7657	18.0169	15.3986
SPOC domain-containing protein 1 [Trichechus manatus latirostris]	XP_012409684.1	VASASGXEK	16.35	0	0	15.9848	15.0297	14.8096	12.9856	19.838	17.1304	19.1512	15.3986
protein FAM200B isoform X1 [Bubalus bubalis]	XP_006055008.1	NGFSGAAEMR	22.4	15.498	15.4481	13.0334	15.4103	13.0425	15.6921	16.4274	12.9286	14.7955	15.3996
unknown	XP_544904.3	ANGNW	9.73	16.6199	16.3416	15.869	16.9944	16.0261	16.3039	16.9112	17.4469	17.532	15.4005
CFTR, partial [Oryctolagus cuniculus]	AAP81882.1	AGVLSK	7.36	13.494	17.097	16.1073	17.3822	16.937	16.0552	18.3787	16.3383	15.7692	15.4022
anaphase-promoting complex subunit 2 [Sorex araneus]	XP_004613423.1	LPKGCS	5.97	16.1265	12.1643	15.2178	15.6837	14.4375	14.6031	15.0632	13.9695	16.7998	15.4024
G-protein coupled receptor-associated sorting protein 1 [Saimiri boliviensis boliviensis]	XP_003944333.1	IMPGGSTK	5.38	16.8517	15.176	15.5042	16.4789	15.5998	14.4369	18.0694	16.1821	17.7996	15.4026
ERI1 exoribonuclease 2 isoform X1 [Monodelphis domestica]	XP_001366655.1	NNTNPNGK	7.98	15.5146	15.6364	16.3962	15.4338	16.2009	15.4021	17.3943	0	15.7486	15.4062
proline-rich protein 5 isoform X3 [Heterocephalus glaber]	XP_012927999.1	MSSPSLSDLSK	5.43	11.3138	14.4303	16.0064	16.1694	14.5853	0	15.6762	15.3303	10.5766	15.4073
UBX domain-containing protein 11 [Heterocephalus glaber]	EHB00773.1	GIRIYGDGK	6.26	16.9095	15.8484	16.2404	17.9845	15.7676	15.3005	15.4588	13.8132	0	15.4092
zinc finger protein ZFP69B [Marmota marmota marmota]	XP_015340212.1	ITPGLAGSSR	5.56	15.7576	16.6917	16.2837	16.1389	16.4796	17.074	20.0254	17.0709	19.1015	15.4092
similar to Wdr8 protein [Rattus norvegicus]	EDL81260.1	ENLLFIR	15.96	15.7931	13.8737	13.8713	14.8841	15.2885	14.3833	8.19389	15.3472	16.0391	15.4111
unknown	XP_014647680.1	DSNST	5.94	17.2717	16.4903	17.3456	16.0502	16.9285	17.47	17.4265	17.6992	18.4319	15.4111
eukaryotic initiation factor 4A-I [Mesocricetus auratus]	XP_012967139.1	RAAVFIG	5.94	15.1036	15.7511	15.8944	16.7905	15.9969	16.9629	16.6197	16.0712	17.9346	15.4117
60 kDa SS-A/Ro ribonucleoprotein isoform X1 [Panthera tigris altaica]	XP_007072899.1	YITKGWR	2.84	15.4165	16.0547	13.1956	15.2427	15.9348	15.8271	13.9855	17.0133	18.2352	15.4134
homeobox protein Mohawk [Lipotes vexillifer]	XP_007470982.1	AGGPPGLR	4.93	0	18.2068	0	17.2405	16.1792	17.4107	18.5256	16.7426	15.942	15.4146
zinc finger protein with KRAB and SCAN domains 4-like [Dipodomys ordii]	XP_012886697.1	QKSATGNR	10.67	15.0015	15.0275	16.5201	15.3136	0	15.364	19.6519	15.7067	19.3288	15.4148
pleckstrin homology domain-containing family A member 7 isoform X1 [Galeopterus variegatus]	XP_008571508.1	DCPHRGR	7.07	14.981	15.2554	15.3792	15.4363	16.2013	16.2311	17.4657	15.0368	16.8875	15.4197
translational activator GCN1 [Mustela putorius furo]	XP_004753405.1	VDVAIR	7.71	17.9376	16.1755	14.4479	15.2009	0	15.1264	14.2515	15.2385	17.3858	15.4213
uncharacterized protein LOC104003151 [Pan troglodytes]	XP_009432255.1	SCASQVPNSK	2.67	18.9478	15.8104	17.0209	17.5625	16.9623	16.7246	17.0042	16.6818	17.776	15.4227
activated RNA polymerase II transcriptional coactivator p15 isoform X2 [Nomascus leucogenys]	XP_003274964.1	QVAPEKSVK	16.03	14.7084	14.8426	16.485	13.0558	16.77	17.1521	15.7999	16.7413	19.9204	15.423
hypothetical protein H671_xg20175, partial [Cricetulus griseus]	ERE65508.1	AXGGGDAGGGK	3.02	17.2274	16.233	14.995	15.8946	14.7195	15.1435	16.6939	17.2601	18.0618	15.4292
leucine-rich repeat-containing protein 66 [Nomascus leucogenys]	XP_003268416.1	AERTQGGR	6.64	13.9755	14.8624	15.7656	15.4332	14.7332	16.0905	14.2203	15.2819	17.6937	15.4295
hypothetical protein M91_14288, partial [Bos mutus]	ELR46581.1	ANMHSATHSVLLIILIFR	12.86	13.4387	16.1738	16.6663	15.1088	0	16.3405	17.6127	12.3094	19.2175	15.4306
rab11 family-interacting protein 2 isoform X1 [Rousettus aegyptiacus]	XP_015998001.1	GGALPLDFR	13.59	14.3166	15.2638	14.349	16.796	16.5841	15.2862	17.6558	14.8178	12.9176	15.4315
transmembrane protein 25 isoform X12 [Macaca fascicularis]	XP_015291285.1	MALPPSPATLR	12.6	14.2059	14.8608	14.2348	0	11.7303	0	14.7095	0	18.0023	15.4346
zinc finger protein 674 [Otolemur garnettii]	XP_012666709.1	DXGKAFSGK	13.72	0	12.3865	14.5901	13.1111	16.1148	13.2394	16.2271	9.70029	0	15.4362
interleukin-17 receptor A isoform X2 [Chinchilla lanigera]	XP_013375667.1	MGLNCTVK	14.18	0	0	15.2327	14.7707	15.0405	15.8993	16.0169	15.6718	18.2327	15.4399
cytohesin-1 isoform X1 [Equus przewalskii]	XP_008519191.1	SGDPVMGMR	14.07	16.8232	17.6109	16.453	16.5955	19.1109	16.8619	16.0053	17.2933	20.0684	15.4421
tudor domain-containing protein 7 [Macaca mulatta]	NP_001181558.1	GCPTVVAGDFK	4.86	0	16.2727	15.9135	12.7275	12.1754	16.3361	15.1337	15.7012	18.6281	15.4427
breast cancer anti-estrogen resistance protein 3 isoform X1 [Odobenus rosmarus divergens]	XP_004402564.1	VIAQHMLSTDCVVAR	5.3	14.7964	15.0161	15.1919	15.2137	0	17.089	17.1436	14.7308	0	15.4432
chmadrin (short type) [Potorous tridactylus]	BAA78329.1	NWKQVNR	20.77	15.8594	15.8299	15.8066	15.3791	14.8105	14.1086	17.0777	15.4056	18.9414	15.4434
DNA ligase 3 [Pteropus alecto]	ELK01788.1	HPSASAKK	7.49	16.1933	15.7161	17.1612	16.9081	16.2198	16.4558	13.5139	17.0357	15.186	15.4435
CTL2 protein isoform 1-like protein [Camelus ferus]	EQB78336.1	MASSGTPQK	6.66	16.7217	14.0419	17.1894	15.6953	14.3931	15.4329	14.8247	18.4973	22.1682	15.4438
DNA-directed RNA polymerase II subunit RPB2 isoform 2 [Homo sapiens]	NP_001290197.1	RQMDIIVSEVSMIR	7.37	14.3012	16.589	14.8221	14.7598	16.5195	14.8614	15.8982	15.3421	17.7458	15.4469
thrombospondin type-1 domain-containing protein 4 isoform X1 [Microcebus murinus]	XP_012623755.1	HGGFLGSR	4.53	16.2216	15.9085	16.0991	15.9042	15.3309	13.29	14.78	14.0608	17.9545	15.4487
dnaJ homolog subfamily B member 14 [Sorex araneus]	XP_004617750.1	DAGEEDLKK	4.2	15.2635	13.6876	16.2299	14.6878	16.2172	15.043	20.0341	16.0205	16.5268	15.4499
hypothetical protein PANDA_014003 [Ailuropoda melanoleuca]	EFB14222.1	GCSCLMAK	10	0	15.7287	16.5294	16.6059	17.5172	16.923	15.6164	14.4857	13.0143	15.4519
uncharacterized protein LOC101842392 [Mesocricetus auratus]	XP_012974302.1	SSXVKNYK	8.13	18.0218	16.8946	16.8452	17.6182	17.8195	17.8137	19.2977	18.2208	17.8341	15.4523
prostaglandin E synthase 2 isoform X2 [Condylura cristata]	XP_012576577.1	RSGAAA	3.08	13.2292	15.7129	0	15.4222	17.1942	15.5854	16.7795	14.0966	13.8101	15.4539
pleckstrin homology domain-containing family A member 5 isoform X2 [Rhinopithecus bieti]	XP_017744107.1	NGGGGSWSSR	8.37	15.452	0	18.3166	15.5386	13.4662	0	16.911	15.3601	0	15.4543
JmjC domain-containing histone demethylation protein 2C [Bos taurus]	NP_001178051.1	KHEETEK	7.69	13.9029	16.803	14.4044	15.1039	16.4064	0	15.4978	13.8519	17.7023	15.4545
collagen alpha-2(I) chain [Callithrix jacchus]	XP_017819552.1	GAQGEEGR	3.98	17.7608	18.7586	18.9889	17.6904	18.2013	17.6283	17.3173	19.7988	18.0853	15.4559
casein kinase I isoform alpha-like [Elephantulus edwardii]	XP_006889659.1	SNMKDF	2.34	15.775	15.079	17.0938	15.3281	16.3008	17.0676	0	15.8831	19.395	15.4565
melanoma-associated antigen B5 [Pan paniscus]	XP_003819639.1	IHVGKGLPK	8.13	15.8787	16.2873	16.0677	16.8868	16.0266	17.2826	15.2727	12.9965	16.6788	15.4578
serine/threonine-protein kinase 11-interacting protein isoform X3 [Peromyscus maniculatus bairdii]	XP_015865409.1	VDAEDGGVR	14.13	17.3052	15.7159	17.3157	15.9197	15.9081	15.3504	16.2786	16.8518	17.6048	15.4598
protein MTO1 homolog, mitochondrial precursor (predicted) [Sorex araneus]	ACE75814.1	FSSDSPAPR	14.1	14.9709	15.323	0	15.9892	16.1796	15.52	16.9213	18.4913	18.0845	15.4602
secreted and transmembrane protein 1 [Pteropus vampyrus]	XP_011372014.1	SAGRVPR	10.6	17.6565	17.7775	16.3067	16.8609	20.7642	18.4807	21.3058	16.9911	21.0364	15.4646
IgA heavy chain variable region, partial [Mus musculus]	AFW17684.1	ASGDIFTK	9.24	12.783	17.5304	15.8528	17.0674	16.376	17.335	18.1835	15.8028	19.1866	15.4668
kinesin-like protein KIFC2 precursor [Mus musculus]	NP_034760.2	DPNGAR	10.54	18.2378	15.9382	15.751	0	16.2249	15.8678	15.951	15.6932	18.4578	15.4674
cAMP and cAMP-inhibited cGMP 3',5'-cyclic phosphodiesterase 10A isoform X1 [Macaca fascicularis]	XP_015303979.1	MGAPGTSLCK	3.99	14.7351	16.5976	16.7198	14.8737	15.4549	14.6125	16.1674	16.415	17.1653	15.4674
immortalization up-regulated protein [Sorex araneus]	XP_004601107.1	GHGHSSSDSSSSSSDSETDK	7.79	15.407	13.1068	15.1272	15.4781	14.376	18.0894	17.4523	14.6028	13.611	15.4675
unknown	XP_007950345.1	AMSIC	4.4	16.4991	15.9536	17.0122	18.0094	16.9213	16.351	16.9072	17.2484	18.126	15.4679
5-azacytidine-induced protein 2 isoform X3 [Mus musculus]	XP_006512212.1	HPSLSPNGK	9.77	18.5535	16.2884	15.2842	16.6229	15.9408	15.4895	20.376	0	18.9121	15.4702
PRO0758 [Homo sapiens]	AAF71030.1	TVMKGCK	13.15	16.6671	16.9281	17.0977	15.5895	14.268	16.7908	18.9394	11.0391	17.7252	15.4709
protein HEATR9 [Mesocricetus auratus]	XP_005076994.1	QASFSQMPK	5.37	16.3239	15.6169	15.4742	17.3327	16.2735	16.856	15.4616	13.3123	15.9358	15.4713
zinc finger protein 624 isoform X1 [Tupaia chinensis]	XP_014440640.1	MNSMQR	7.01	16.3986	18.3138	17.3125	16.8079	17.3252	14.7747	16.3597	16.5299	16.1894	15.4749
Tumor necrosis factor alpha-induced protein 2 [Tupaia chinensis]	ELW47189.1	EGEARATPR	19.57	13.9341	16.031	15.2904	15.1203	15.1941	15.3905	16.4936	12.3481	18.6991	15.4769
protein ABHD12B [Rousettus aegyptiacus]	XP_016001297.1	GDDAKGK	7.98	20.0105	16.4674	16.0564	17.2754	15.0389	15.404	20.0395	16.8034	16.9197	15.4773
DNA-binding protein RFX5 isoform X2 [Chinchilla lanigera]	XP_013365377.1	MSLMLKAPR	14.08	16.7565	13.4402	14.4315	13.7946	15.3827	11.2488	17.0764	14.8002	18.8155	15.4775
UPF0561 protein C2orf68 homolog [Ictidomys tridecemlineatus]	XP_013219754.1	MPRPHYAR	5.35	15.6559	13.1556	14.8202	15.3661	15.028	12.6961	14.6259	14.6639	16.9036	15.4776
fibulin-2 isoform X1 [Nannospalax galili]	XP_008826815.1	GAGILCTFR	3.92	0	0	16.9266	0	14.3498	0	17.4887	0	20.0013	15.4784
uncharacterized protein KIAA1841 homolog isoform X1 [Rattus norvegicus]	XP_017454738.1	SLTLFSV	3.48	16.0323	16.1447	17.1682	15.3482	16.7671	17.8021	17.116	16.1894	18.8229	15.481
PRAME family member 12-like [Marmota marmota marmota]	XP_015340306.1	SIQSPPMLLELAGRSLLSDK	8.15	17.0461	17.5171	15.0898	0	16.5443	15.6495	0	0	12.9987	15.4837
BMP-2-inducible protein kinase [Peromyscus maniculatus bairdii]	XP_015849725.1	DKPAGGRSPAR	5.35	17.0243	16.2537	16.706	17.4507	16.7488	15.3951	13.7384	14.7918	11.5167	15.4856
hypothetical protein TREES_T100004157 [Tupaia chinensis]	ELW62234.1	DLYMESRNDK	13.25	17.4098	0	14.9417	16.2023	0	0	0	16.9366	19.0003	15.4859
hypothetical protein A6R68_15357, partial [Neotoma lepida]	OBS74101.1	MSSDDLMK	10.89	16.3927	18.0148	15.8498	17.1373	16.286	16.6393	16.2184	17.6369	16.6486	15.4875
hypoxia up-regulated protein 1 isoform X2 [Ictidomys tridecemlineatus]	XP_005328407.1	SEAQKSSEK	5.95	14.8534	13.0901	17.2826	16.0839	16.6784	16.4538	15.6191	17.4162	18.2942	15.4885
Melanoma-associated antigen B16 [Pteropus alecto]	ELK18880.1	EQESQRGK	5.33	15.0741	15.3495	13.5423	15.7186	15.882	15.4203	15.8939	16.8249	18.0864	15.4894
immunoglobulin-like domain-containing receptor 2, partial [Camelus dromedarius]	XP_010982746.1	GGGLERQARP	4.38	15.005	16.3516	16.0465	15.7153	15.607	17.4539	15.4786	16.9299	13.6012	15.4897
low-density lipoprotein receptor-related protein 5-like, partial [Pongo abelii]	XP_009244747.1	MAVLVEQR	21.82	16.3527	15.9611	15.044	16.5628	14.8828	16.2039	16.6739	16.0833	17.3946	15.4902
protein zer-1 homolog, partial [Ornithorhynchus anatinus]	XP_007659953.1	EGGMPLLKDMINMASTR	6.83	0	17.1279	16.9352	15.4355	15.9488	16.4204	14.5816	16.2909	18.032	15.4903
SLAM family member 5 isoform X1 [Ailuropoda melanoleuca]	XP_011234596.1	NSDAISK	5.24	0	16.3603	14.7973	15.3915	16.3022	13.5122	20.2885	12.8223	0	15.4904
fibroblast growth factor 5 isoform 2 precursor [Ovis aries]	NP_001278011.1	GQPGPXATER	4.5	12.4926	15.7709	15.6126	15.4363	16.9889	15.4791	15.1165	18.968	17.2363	15.4924
BTB/POZ domain-containing protein 18 [Jaculus jaculus]	XP_012806407.1	VGRAGGIR	17.21	16.5606	17.1635	0	17.2852	16.185	16.6619	17.0236	17.1186	18.276	15.495
uncharacterized protein LOC105587156 [Cercocebus atys]	XP_011918525.1	KASPPAF	8.79	15.7699	0	14.9097	14.6606	14.1509	15.1331	14.0768	15.1462	12.6206	15.4966
WD repeat-containing and planar cell polarity effector protein fritz homolog isoform X3 [Myotis brandtii]	XP_014387549.1	TLNVSSSRK	6.4	14.3198	15.42	13.8524	13.601	14.3986	14.3786	19.2477	14.1584	15.2217	15.4998
valine--tRNA ligase-like [Pantholops hodgsonii]	XP_005960922.1	QLNAAGQK	4.95	17.5355	16.0682	16.5785	19.5962	16.4212	17.6449	13.9526	16.4832	20.2506	15.5006
negative regulator of reactive oxygen species isoform X2 [Macaca nemestrina]	XP_011721318.1	MGGHTLGLR	5.32	16.1986	15.7658	16.4049	18.6786	15.8565	16.6188	16.0182	15.5477	18.1581	15.5008
BRCA1-A complex subunit RAP80 isoform X2 [Eptesicus fuscus]	XP_008141139.1	KPQTLGPLK	8.82	16.1258	15.3022	0	16.6548	15.6843	14.2001	17.9518	14.254	17.911	15.5015
limbin [Echinops telfairi]	XP_012863287.1	ESPTTPR	14.21	15.3374	16.899	15.0847	16.3109	17.9959	16.9165	19.0902	14.6976	17.3773	15.5034
lethal(2) giant larvae protein homolog 2 [Ictidomys tridecemlineatus]	XP_013217073.1	MAVGCSLGNGGAE	4.53	14.9565	13.9754	15.9102	15.8011	0	16.5165	15.6759	0	18.4892	15.5058
cilia- and flagella-associated protein 54 [Marmota marmota marmota]	XP_015338395.1	NDYTKFTQK	16.76	0	19.0334	15.4457	15.285	15.459	0	16.5948	0	19.3778	15.5107
Tensin-3 [Fukomys damarensis]	KFO33037.1	KSTVAAR	9.19	15.1491	16.4149	17.2878	17.273	0	0	0	16.2206	19.8811	15.5117
Protein FAM3C [Heterocephalus glaber]	EHA99131.1	STSITNLVFR	15.4	0	16.5113	14.0933	14.2719	17.0459	16.531	15.1807	14.6176	17.565	15.5119
decapping and exoribonuclease protein isoform X3 [Bos taurus]	XP_015315356.1	LPLLLGAR	7.75	16.6611	16.4478	16.2148	15.7716	16.1479	15.8811	20.4163	17.1964	18.9638	15.5122
uncharacterized protein LOC101033706 [Saimiri boliviensis boliviensis]	XP_010342098.1	VNLSSTGIK	7.9	18.6389	0	0	16.2493	16.3433	14.7408	14.2762	15.9855	13.3156	15.5152
unknown	ERE87639.1	IKAFC	10.5	16.7089	14.1113	17.4568	16.2946	17.1156	17.5932	20.0757	17.9505	0	15.516
AFG3-like protein 2 isoform X2 [Ovis aries]	XP_004020561.1	AGSTER	10.55	0	0	14.4985	0	16.2187	15.4136	12.9778	14.7102	10.9681	15.5172
growth hormone receptor isoform X1 [Pongo abelii]	XP_002815573.1	CIPVAPHVK	1.83	15.7816	15.7858	15.4538	15.264	15.5643	16.2799	17.5349	17.2684	0	15.5185
dedicator of cytokinesis protein 10 isoform X5 [Ovis aries]	XP_004005023.1	LASDYIR	14.01	0	16.3609	16.3154	0	16.2171	15.7261	13.6968	16.313	18.9288	15.5192
SPRY domain-containing SOCS box protein 3 [Dipodomys ordii]	XP_012866714.1	LVLSAARR	5	15.9603	0	15.147	0	15.1145	14.8739	16.8751	16.8577	18.084	15.5193
uncharacterized protein LOC101141496 [Gorilla gorilla gorilla]	XP_004058063.1	SLGAPK	1.85	15.8159	15.9993	16.7371	16.5014	15.8992	0	17.9366	17.0624	18.2665	15.5196
protein FAM71B [Carlito syrichta]	XP_008061175.1	GMTSEDDR	8.7	15.8966	12.7881	14.6349	15.531	16.9699	15.0494	20.2756	15.526	19.8795	15.52
Rho guanine nucleotide exchange factor 16 [Pteropus alecto]	ELK10602.1	KVAAPIVVK	20.83	15.3223	16.775	0	16.7407	15.9193	15.5671	0	0	18.1896	15.521
cobalt-zinc-cadmium resistance protein CzcA-like, partial [Manis javanica]	XP_017502930.1	DAVEVR	9.48	15.5341	16.3993	17.1339	16.8334	16.8525	14.3498	18.9873	15.5669	19.6238	15.5211
ubiquitin carboxyl-terminal hydrolase 2 isoform X2 [Felis catus]	XP_006936790.1	DQGITLTQK	15.16	0	15.2381	15.5377	17.3075	15.2262	15.3415	20.229	16.1509	18.3563	15.5211
Pfs, NACHT and WD domain protein [Beauveria bassiana ARSEF 2860]	XP_008594003.1	TTHTYLV	2.74	16.1553	16.4738	17.0153	15.9811	16.5064	0	15.839	0	15.3351	15.5228
olfactory receptor 13A1-like protein, partial [Cricetulus griseus]	ERE78015.1	DFMPSATIK	4.13	15.7595	15.4739	14.2392	0	14.7718	14.4785	17.121	17.0927	18.3955	15.523
homeobox protein DLX-2 [Ailuropoda melanoleuca]	XP_011233916.1	VLGGLPPPHPR	5.41	11.8705	13.2696	11.3753	14.0078	16.4515	14.0332	16.0109	14.4612	13.1183	15.524
sodium-dependent neutral amino acid transporter B(0)AT2 [Cricetulus griseus]	ERE91052.1	MVEPECEK	6.63	14.6433	16.2601	14.8147	13.157	14.9465	16.0198	17.0589	16.6408	17.8792	15.524
urocanate hydratase isoform X1 [Dipodomys ordii]	XP_012887769.1	GAGKMEFR	2.23	17.6693	12.8498	15.7131	14.4314	17.4539	16.5892	14.5445	12.0476	18.7127	15.5242
zinc finger CCCH domain-containing protein 3 [Carlito syrichta]	XP_008054886.1	NKASIGHGPR	10.02	15.3694	16.116	0	0	15.048	0	16.1854	15.9683	20.7759	15.5262
transgelin-3 [Ursus maritimus]	XP_008704820.1	DSAASS	5.37	16.5605	15.9404	14.9827	16.5901	0	14.7133	17.2467	17.1868	18.4404	15.5285
WD repeat domain 49, partial [Physeter catodon]	XP_007131019.1	LLSTGS	4.31	16.083	15.3523	16.5739	16.4983	14.8315	15.9921	16.1025	17.1949	18.7742	15.5296
unconventional myosin-XVB-like [Orcinus orca]	XP_012390466.1	TVLNSNASR	5.47	16.7241	15.4729	17.2578	14.8368	13.6613	12.797	14.0432	12.8124	12.4767	15.5299
calcium-binding tyrosine phosphorylation-regulated protein isoform X1 [Sarcophilus harrisii]	XP_012396955.1	KTTSMVSAK	7.46	15.2816	16.6307	16.2806	14.7361	15.8091	16.9024	18.4215	15.286	18.6906	15.5305
mucin-19, partial [Galeopterus variegatus]	XP_008565365.1	GSTGAESR	2.88	15.8891	0	16.0982	14.0483	15.9582	13.9485	14.7749	15.3762	17.0244	15.531
2-oxoisovalerate dehydrogenase subunit alpha, mitochondrial [Saimiri boliviensis boliviensis]	XP_003943240.1	AAAIAAAR	7.21	16.7778	16.2	15.4154	16.4046	16.7758	15.1082	17.8175	17.1012	19.6653	15.5323
cationic amino acid transporter 4-like [Ceratotherium simum simum]	XP_004443761.1	RLIIGTAVAR	19.11	16.4955	15.1895	15.6777	0	16.3634	15.9143	20.6903	16.882	0	15.5335
unknown	BAD18676.1	MTAGR	5.38	15.2258	16.599	15.1095	15.6059	16.0738	16.3615	14.5628	15.3377	15.1022	15.5356
palmitoyltransferase ZDHHC17-like [Physeter catodon]	XP_007124150.1	ADKVNS	11.2	17.3899	14.389	14.5463	15.3455	16.3221	15.4354	19.9852	16.1857	20.1364	15.5378
Werner syndrome ATP-dependent helicase isoform X2 [Rattus norvegicus]	XP_006222319.1	HEAVDVFR	6.55	13.0742	14.9577	15.7362	16.0848	15.7116	17.597	14.519	13.4633	17.9108	15.5381
C3 and PZP-like, alpha-2-macroglobulin domain containing 8 precursor [Rattus norvegicus]	NP_001258305.1	LTAQSAPSPK	6.64	16.9502	13.7038	11.167	14.8882	12.1524	19.1211	15.5218	16.5268	19.4066	15.5386
protein FAM163B isoform X1 [Cebus capucinus imitator]	XP_017368603.1	GRAVSTR	11.24	16.199	14.3964	15.1106	14.2539	16.1104	13.7338	17.0675	16.9038	18.2276	15.539
zinc finger protein 862 [Dipodomys ordii]	XP_012891833.1	GHPSVKK	2.84	16.5797	0	16.134	15.9139	15.6943	16.8729	0	15.7182	17.1085	15.5428
kunitz-type protease inhibitor 1 precursor [Rattus norvegicus]	NP_001004265.2	DVFGLR	3.18	0	0	15.1305	0	16.2768	16.5339	0	16.2761	16.884	15.5434
CLIP-associating protein 2 isoform X1 [Cavia porcellus]	XP_013011822.1	VSAGSCK	2.78	16.1497	14.9675	14.2977	16.4622	16.3904	15.189	18.6068	0	16.148	15.5446
ribosome production factor 1 [Pteropus vampyrus]	XP_011353869.1	KVXDGSGR	4.3	18.3317	17.3613	17.1658	17.2596	0	15.4978	14.6293	17.4609	19.3009	15.5463
rho-related GTP-binding protein RhoU [Sarcophilus harrisii]	XP_003767886.1	SGGLCPR	5.48	17.1941	16.7255	16.1103	16.1717	16.2327	16.2532	16.8632	15.9674	18.1126	15.5505
unknown	BAH14065.1	NACGT	3.81	16.8807	15.8359	18.4807	17.1573	17.2722	16.8447	18.5262	16.1852	16.4704	15.5508
FERM, RhoGEF and pleckstrin domain-containing protein 2 isoform X1 [Rousettus aegyptiacus]	XP_015999680.1	DVLLGHMR	12.85	14.7072	0	0	15.0056	14.9058	16.0425	15.176	16.0617	17.5367	15.5525
coiled-coil domain-containing protein 71 [Erinaceus europaeus]	XP_016048218.1	VAQTQPK	13.61	14.2251	16.2239	14.9829	17.7206	17.327	15.5547	14.5025	15.1513	18.1591	15.5531
AP-5 complex subunit zeta-1 [Equus caballus]	XP_014585271.1	AGGRSPLR	4.92	16.7001	15.9639	15.1652	14.407	16.4057	16.5403	16.6149	17.452	15.0945	15.5531
AF4/FMR2 family member 1 isoform X1 [Mesocricetus auratus]	XP_012973432.1	TPRPSSESSR	14.17	11.2889	13.9337	10.9589	14.1907	0	0	11.9783	14.1427	13.9232	15.5567
sodium-coupled neutral amino acid transporter 10 isoform X1 [Microtus ochrogaster]	XP_005350907.1	EPQGAQTK	6.4	14.4781	16.1423	16.2239	15.0642	15.0601	16.7828	17.8708	17.1678	18.4557	15.5604
unknown	XP_014941897.1	HVQSS	3.35	15.2747	14.6489	13.3227	16.061	15.1539	12.7421	16.0787	13.9063	17.0552	15.5641
unknown	XP_003464025.1	SSCTR	3.69	16.3598	17.3131	17.1633	16.6689	16.7211	16.5074	18.4944	11.8936	20.9292	15.5645
unknown	XP_009182740.1	GQAGC	4.13	15.587	13.5569	14.328	16.4737	15.8099	15.1703	17.4114	15.7941	16.192	15.5656
hypothetical protein GW7_13986, partial [Heterocephalus glaber]	EHB15998.1	VTCAEKK	21.01	16.9316	16.5807	17.3946	18.0725	16.5323	17.3146	17.4574	17.0527	18.754	15.5665
BAG family molecular chaperone regulator 3 [Ailuropoda melanoleuca]	XP_011218286.1	GVAEATHPDK	12.46	15.0035	14.2664	15.2804	16.4167	16.0066	14.8893	17.2618	15.5486	17.6405	15.5685
phosphofurin acidic cluster sorting protein 1 [Sorex araneus]	XP_004618600.1	SQVIGGISR	5.24	17.2036	14.771	15.2	16.6854	15.3013	0	15.8684	17.8657	18.0573	15.569
ALK tyrosine kinase receptor [Pteropus alecto]	ELK14098.1	VLKGGSIR	9.77	16.4071	13.8397	16.0086	17.2634	15.9298	15.4877	19.8733	15.8684	19.1192	15.5713
unknown	XP_004697123.1	WTMTK	5.57	0	0	16.1548	15.8588	13.8256	15.6362	17.1669	17.1768	18.0137	15.573
leiomodin-1 [Ochotona princeps]	XP_004578823.1	REEAGGQK	19.81	12.4636	14.9511	15.8654	0	16.1294	15.0931	14.6994	15.1645	17.5384	15.5743
testis-expressed sequence 15 protein [Carlito syrichta]	XP_008057288.1	EFCDQK	8.96	14.1577	14.7262	16.5428	16.8467	17.672	0	14.7909	15.6618	18.252	15.5757
unknown	XP_004312566.1	AVRIT	9.67	14.8826	16.0153	15.2662	14.6396	15.6489	15.9794	16.2838	15.9872	17.0639	15.5771
occludin/ELL domain-containing protein 1 isoform X1 [Propithecus coquereli]	XP_012509512.1	AADPGSQPR	14.5	15.6697	14.0226	15.696	15.5723	15.4492	15.4168	20.6517	15.2027	16.1731	15.5776
zinc finger protein OZF-like [Myotis lucifugus]	XP_014301253.1	AFFSDACGR	4.76	14.6243	15.784	15.7192	0	15.2786	15.4904	15.6913	0	16.7064	15.5782
casein kinase I isoform alpha isoform X3 [Sarcophilus harrisii]	XP_012407215.1	NMSGYSAT	4.96	16.4878	16.3307	18.5999	16.9176	15.9755	16.1935	16.5361	15.1462	14.3005	15.5803
hypothetical protein BOS_13578 [Bos taurus]	DAA23402.1	GSGPGPAGK	6.62	17.2294	15.746	15.9936	14.6333	15.8244	16.7273	16.1677	16.6701	18.5868	15.5818
zinc finger protein 630 [Trichechus manatus latirostris]	XP_004377009.1	TFSLKSHLIIHQNQR	2.74	15.6188	15.3297	0	14.4665	12.3072	16.0724	19.6091	0	15.9923	15.5832
PRO0750 [Homo sapiens]	AAF16692.1	KEDDMETK	7.88	18.0575	17.1846	16.7066	17.2802	16.185	16.7231	18.1904	17.0217	18.5258	15.5842
glycine amidinotransferase, mitochondrial [Heterocephalus glaber]	XP_004835527.1	KSCAADDK	3.33	18.0023	15.8682	18.2256	16.9227	16.4854	16.3954	20.806	17.8828	19.0722	15.5855
uncharacterized protein LOC101961042 [Ictidomys tridecemlineatus]	XP_005342140.1	HSDTGKR	3.11	15.6657	15.3491	0	15.4808	16.1413	16.921	15.095	15.6381	14.5485	15.5874
ubiquitin carboxyl-terminal hydrolase 43 isoform X1 [Condylura cristata]	XP_004684652.1	ITHGPFK	11.65	16.6785	16.178	15.2713	0	16.1035	16.1782	14.7355	16.8158	18.4595	15.5895
uncharacterized protein C2orf16 homolog isoform X1 [Cricetulus griseus]	XP_016835473.1	ANYLSQAK	6.64	17.2303	14.5202	15.6741	16.4233	0	16.321	15.8006	16.4633	18.5468	15.5919
mitogen-activated protein kinase kinase kinase 13 [Mesocricetus auratus]	XP_005071683.1	EDGLAEK	5.96	16.4881	17.0817	16.9802	16.5342	14.9125	16.1343	17.0407	15.4875	17.7708	15.5923
interferon-induced protein 44-like [Equus caballus]	XP_001496520.3	DVAGYVR	6.71	16.4834	14.2685	16.883	16.1462	15.8818	14.3311	18.8521	17.7596	16.3289	15.5954
FLYWCH-type zinc finger-containing protein 1 isoform X1 [Manis javanica]	XP_017511508.1	GLSLLSLPPK	5.01	13.8547	13.7793	15.9579	15.2238	14.3925	16.2159	19.5456	0	19.876	15.598
hypothetical protein A6R68_02616, partial [Neotoma lepida]	OBS68826.1	RPLQDM	7.6	17.5874	16.5807	17.4719	16.5814	16.9023	18.636	18.5898	17.373	19.0611	15.5981
unknown	AAL93245.1	GGTYP	6.63	16.1085	15.807	15.4292	15.8396	16.1643	13.8285	16.2768	16.8444	18.0936	15.6036
hypothetical protein A6R68_23282 [Neotoma lepida]	OBS82725.1	NXVQNVHILLK	2.27	15.2213	14.3544	17.9178	12.6338	13.3621	13.2241	13.167	17.5311	13.973	15.6041
uncharacterized protein LOC103006620 [Balaenoptera acutorostrata scammoni]	XP_007188982.1	HPDPSARAAK	6.64	16.4644	0	15.9509	0	15.4633	18.165	17.1577	0	19.7384	15.6074
pecanex-like protein 3 [Vicugna pacos]	XP_006220309.1	QSPXAGRAPR	4.84	13.505	16.2217	15.2553	15.233	0	0	19.9453	15.975	0	15.6075
long-chain-fatty-acid--CoA ligase ACSBG2 [Elephantulus edwardii]	XP_006896488.1	EILDLYS	14.38	17.7328	18.1256	16.4973	16.5478	16.8731	16.6425	17.6481	17.5155	16.0674	15.6115
keratin, type I cytoskeletal 42-like [Pan troglodytes]	XP_009430572.2	FPGGCSEK	15.9	15.8649	15.4097	15.9253	15.0337	0	15.6459	18.7177	16.1419	14.9722	15.6123
metal transporter CNNM3 [Sorex araneus]	XP_004609281.1	KPAALSAPPRR	20.01	13.7962	14.1949	15.0443	13.4285	15.3906	15.3433	17.6072	15.135	17.0018	15.6129
hypothetical protein I79_012328 [Cricetulus griseus]	EGW05782.1	HSPLLLVK	25.63	15.3328	16.4244	17.1654	16.6234	0	14.5121	16.3768	16.1141	14.3016	15.6145
synaptotagmin-8 [Otolemur garnettii]	XP_003798464.1	AAGTANPYALVSXSTQMRK	5.2	0	0	14.3153	0	0	0	0	0	18.8203	15.6155
biorientation of chromosomes in cell division protein 1 [Cricetulus griseus]	ERE74755.1	DVGAAAEGRAK	9.23	15.6464	16.6139	15.7118	14.6821	14.9811	16.2934	14.7248	14.8264	16.6689	15.6168
PHD and RING finger domain-containing protein 1 [Sarcophilus harrisii]	XP_012408355.1	ASGKEHK	14.91	16.3184	0	16.3753	0	16.7944	16.1683	15.7655	16.2875	17.2858	15.617
protein KRI1 homolog isoform X1 [Loxodonta africana]	XP_003413421.1	EPKSGP	6.42	16.6494	16.885	15.5121	17.4693	17.6164	12.2661	16.7887	17.261	19.1345	15.6185
unknown	XP_017511912.1	ISSAF	2.82	16.3977	16.2752	0	15.4561	0	17.0433	16.7055	16.2712	17.9448	15.6197
G-protein coupled receptor 156 [Callithrix jacchus]	XP_017820695.1	HLENSEEPR	3.14	0	0	0	14.905	0	0	16.4373	0	19.4084	15.621
BCL-6 corepressor-like [Chlorocebus sabaeus]	XP_008017256.1	MSSCIFR	7.84	15.4794	14.6681	15.484	16.9435	16.1365	16.3877	18.0242	15.8908	16.2426	15.6211
mCG142343, partial [Mus musculus]	EDL26304.1	DPEGGTK	9.78	17.348	15.9838	0	15.6332	16.4546	15.0308	16.1696	16.8378	18.1352	15.6223
alpha-protein kinase 2-like, partial [Galeopterus variegatus]	XP_008592936.1	HPLTRSGER	9.37	17.0554	16.9335	15.7917	0	14.8077	16.518	16.0698	0	19.1179	15.6244
tumor protein p53-inducible protein 13 [Tupaia chinensis]	XP_006165534.1	NPSPSGAKR	6.67	0	14.1037	16.3876	16.6869	0	0	17.4359	15.4	15.6147	15.6279
protein FAM154A [Sarcophilus harrisii]	XP_003762208.1	RDYGPHR	8.64	17.2038	15.5502	16.9825	0	15.9378	0	16.0603	16.4226	15.693	15.63
uncharacterized protein C4orf19 homolog [Sus scrofa]	XP_013834034.1	QSGEVLVPK	14.25	15.0331	14.9382	14.0234	14.72	16.1084	14.6083	14.3272	16.199	17.7441	15.63
Myosin-IIIa [Myotis brandtii]	EPQ07527.1	VSPAPNNK	8.28	16.3904	17.152	16.933	17.4828	14.9179	16.6865	19.377	15.0456	19.1957	15.6307
uncharacterized protein C20orf202 homolog [Elephantulus edwardii]	XP_006881736.1	QSTVDQGK	10.02	16.6061	16.43	17.567	16.7467	16.0217	16.5138	18.2563	18.7178	16.3567	15.6311
SRR1-like protein [Vicugna pacos]	XP_006213636.1	NWSADALSK	13.84	15.9608	14.8756	15.8613	16.6914	0	15.9443	16.8335	15.863	17.175	15.6339
uveal autoantigen with coiled-coil domains and ankyrin repeats [Dasypus novemcinctus]	XP_012377849.1	KLLEVTQK	14.15	16.1429	17.0831	15.5685	16.0698	13.1483	17.9762	18.6429	15.1324	14.8661	15.6348
acyl-coenzyme A thioesterase 6 [Propithecus coquereli]	XP_012511576.1	ASVHAVVK	9.63	17.4984	16.4209	16.0299	17.9225	16.8328	16.4482	14.9445	15.9309	17.0656	15.6359
pregnancy-specific beta-1-glycoprotein 2-like [Gorilla gorilla gorilla]	XP_004060906.1	DYEKDS	12.14	15.6629	13.6712	13.5848	16.8087	14.4348	15.8023	18.6608	11.5856	14.873	15.6361
rho-associated protein kinase 2-like protein [Cricetulus griseus]	ERE68291.1	DVLSEDVR	5.98	17.0619	16.2598	13.9999	16.6567	16.5017	16.178	17.9659	15.9041	15.6894	15.6365
ubiquitin carboxyl-terminal hydrolase 36 [Leptonychotes weddellii]	XP_006734339.1	GSHGTSNGSGSR	1.15	15.0138	16.2162	11.5268	15.0448	18.1088	14.6173	0	14.5695	18.1131	15.6367
neurobeachin [Echinops telfairi]	XP_012863363.1	SDDGREPGK	39.54	15.2154	17.0293	15.5625	14.5377	14.7442	15.8443	15.2151	15.32	17.6466	15.6371
Histone-lysine N-methyltransferase HRX [Pteropus alecto]	ELK11862.1	AVVRQSPR	12.67	17.3248	0	15.0439	14.8631	11.8315	0	20.453	14.526	0	15.641
transformer-2 protein homolog beta-like [Eptesicus fuscus]	XP_008155157.1	SYSXDYR	15.22	16.8393	16.9811	17.2801	16.2634	0	14.3752	15.9303	17.1385	13.2257	15.6416
sacsin isoform X1 [Jaculus jaculus]	XP_004670595.1	INHSSK	10.47	16.8817	0	17.0468	0	17.8983	17.9879	21.5472	0	0	15.6421
rho GTPase-activating protein SYDE2 isoform X2 [Ovis aries]	XP_004002195.2	YGSENK	21.1	17.2047	15.931	16.5921	16.8944	16.0139	16.6857	19.1219	17.5691	17.8318	15.6433
forkhead box protein G1 [Homo sapiens]	NP_005240.3	MLDMGDRK	8.7	15.6265	15.493	17.0641	14.6681	16.2517	15.4597	15.2092	15.6378	12.3013	15.6445
zinc finger protein 28 homolog [Callithrix jacchus]	XP_008986970.1	KPTPLPGR	6.32	16.5179	15.2646	0	15.9627	16.497	0	15.1354	16.2763	14.7682	15.646
ras GTPase-activating protein nGAP [Miniopterus natalensis]	XP_016060527.1	HPVPDR	16.21	16.1467	14.9453	15.744	18.0411	0	16.6573	17.3149	13.7544	18.6242	15.6465
myosin XVA isoform 1a [Mus musculus]	AAP88402.1	FAVVMPQVR	4.94	14.9171	15.5014	14.4678	12.6917	14.492	15.9653	10.5143	12.0715	17.1793	15.6486
dystrobrevin alpha isoform X1 [Dasypus novemcinctus]	XP_004464541.1	RGTTMAER	4.29	0	17.5325	13.0261	13.9909	15.7341	16.6871	16.9483	15.7464	18.2971	15.6494
tRNA-splicing endonuclease subunit Sen2 [Carlito syrichta]	XP_008059612.1	NVEWAAK	5.92	15.8519	17.6531	16.1612	16.382	15.7509	15.7146	16.01	16.7215	15.0887	15.6513
protein scribble homolog isoform X1 [Carlito syrichta]	XP_008054903.1	VLSGTAGGK	4.04	15.2833	17.7364	15.5736	16.5625	15.5931	18.5746	0	16.4525	18.4453	15.6527
chromogranin-A [Pteropus vampyrus]	XP_011371469.1	TRPPASLPR	7.34	14.3245	15.9077	15.9211	16.1742	15.4488	15.1949	16.4964	15.1687	18.6994	15.6532
uncharacterized protein LOC103692077 isoform X2 [Rattus norvegicus]	XP_008761022.1	GALESGLR	9.75	15.967	15.7253	17.6916	0	16.0536	15.1486	16.9295	15.0587	12.3375	15.6534
zinc transporter 9 [Macaca fascicularis]	NP_001270399.1	AAARGPSDR	5.56	16.0486	16.7333	15.8911	17.1126	16.0847	16.2019	16.9069	17.1449	19.4379	15.6564
Rho guanine nucleotide exchange factor 1 [Myotis davidii]	ELK32315.1	MEADSVLVR	6.59	15.3867	15.7308	14.4592	13.1927	0	15.5281	19.0117	13.9662	17.5924	15.6599
unknown	AAH41674.1	AGQSD	4.7	0	0	0	18.2108	19.1624	16.5896	0	19.1859	18.6045	15.6601
nascent polypeptide-associated complex subunit alpha, muscle-specific form-like [Carlito syrichta]	XP_008070761.1	KLSYPSPK	17	17.7071	14.5941	15.1735	17.456	13.3503	0	19.1122	14.8138	16.5592	15.6602
SEC14 domain and spectrin repeat-containing protein 1 [Echinops telfairi]	XP_004701522.1	DVTVENK	11.25	16.725	16.1806	16.2525	15.8152	16.136	16.8322	15.4565	16.6862	17.5311	15.6608
hypothetical protein I79_012913 [Cricetulus griseus]	EGW00321.1	ELGSPK	22.26	16.9757	16.2987	16.2902	16.1122	16.0543	16.5763	17.412	16.4749	17.0652	15.6618
ankyrin repeat and IBR domain-containing protein 1 [Ictidomys tridecemlineatus]	XP_005334758.1	TSLSSARK	8.31	18.0045	0	17.6831	16.1806	17.6661	18.3532	16.3739	17.6064	19.0551	15.6623
beta-hexosaminidase subunit alpha precursor [Felis catus]	NP_001265764.1	EEVPVNYLK	10.48	17.0249	14.7943	14.5241	14.7497	13.1844	15.3043	17.374	14.5979	10.1432	15.6629
NADH-ubiquinone oxidoreductase 75 kDa subunit, mitochondrial precursor [Rattus norvegicus]	NP_001005550.1	SPKGYVR	4.64	17.0987	15.9248	16.7967	16.2628	16.2461	15.6906	17.553	16.0938	15.6272	15.6642
coiled-coil domain-containing protein 140 [Macaca fascicularis]	XP_005596081.1	VLKAHLGPETAXPTK	13.1	16.5475	16.3889	14.5992	14.9015	15.3041	15.9218	16.8731	15.933	14.0922	15.666
sterile alpha motif domain-containing protein 11 isoform X2 [Mustela putorius furo]	XP_004781327.1	GAVLVLR	4.5	16.4665	16.4089	15.9264	16.4655	15.9334	16.1119	18.4152	16.297	19.4763	15.6679
helicase-like transcription factor isoform X1 [Manis javanica]	XP_017535457.1	LDGSMAQR	14.18	12.9586	14.829	15.3027	17.2696	17.1627	0	17.7513	15.8393	18.8952	15.6682
stabilin-1 [Loxodonta africana]	XP_003410109.1	ITALVPSK	1.87	15.9407	0	14.233	16.2093	16.7992	17.1426	15.2889	16.3791	18.2807	15.6689
unknown	XP_004625533.1	EKNTS	4.04	17.0581	16.5949	16.7268	17.583	16.1773	15.5322	17.7777	16.479	17.9165	15.6696
unknown	EPY87960.1	TPCLT	5.57	17.1453	16.5902	16.5627	0	16.2747	15.9553	21.1522	15.8985	20.7829	15.6703
dnaJ homolog subfamily B member 7 [Pantholops hodgsonii]	XP_005984789.1	TDVVFK	7.33	16.4294	14.7704	15.5358	15.9129	15.1953	16.7658	17.2154	16.9905	17.8822	15.6718
unknown	XP_003496867.1	GGIFR	15.11	15.9108	16.8749	17.3277	0	17.5347	17.352	17.8901	16.3539	16.6593	15.6724
adenosylhomocysteinase [Agrobacterium rhizogenes]	WP_065114457.1	GSAASLQGAGAR	8.43	14.2345	13.6668	16.4231	17.8539	16.5303	17.0276	15.554	15.0724	12.2057	15.6733
methionine--tRNA ligase, cytoplasmic isoform X2 [Sarcophilus harrisii]	XP_003772328.1	TTTPLQTK	8.78	16.5295	14.8178	16.08	16.1487	16.0989	16.0739	18.5012	16.449	18.6612	15.6741
zinc finger protein 225 [Elephantulus edwardii]	XP_006901168.1	VHTAARSYK	10.25	16.7818	14.0642	16.6813	15.1522	16.1215	15.6423	12.5739	16.131	17.9836	15.6761
Vigilin [Cricetulus griseus]	EGW08724.1	ITMDSSK	2.93	15.9459	15.5919	13.7973	15.9526	15.2668	15.3449	19.7207	17.5973	18.9905	15.677
neutral cholesterol ester hydrolase 1-like protein [Cricetulus griseus]	ERE77639.1	SSKADTPLK	11.86	15.3281	17.2644	0	17.5772	14.0853	14.8802	13.8655	14.8276	15.0641	15.6782
vesicle transport protein SFT2B [Mustela putorius furo]	XP_004779313.1	RGDSWMEK	8.01	19.1473	12.3294	15.1077	14.1619	15.5812	16.0944	16.4693	15.5946	20.0938	15.6788
enamelin, partial [Hippopotamus amphibius]	ACU42219.1	ERTVIPTR	11.01	11.1666	16.2855	15.3209	0	0	15.2206	16.7703	17.1283	19.5132	15.6803
Cysteinyl leukotriene receptor 2 [Myotis davidii]	ELK31015.1	LRGWLGSMAK	4.37	10.6182	16.288	16.2519	14.1015	16.5801	15.3066	15.3712	14.5733	18.5135	15.6815
unknown	EAW61451.1	VAGTN	7.25	17.5931	17.0207	15.0574	15.6396	15.4581	16.9098	15.64	16.4963	13.2059	15.6819
transmembrane protein 163 [Loxodonta africana]	XP_003405915.1	EPAAGK	1.79	15.6458	16.6454	14.8056	15.4563	15.7134	13.647	15.8484	15.6591	19.6971	15.6819
ubiquinone biosynthesis monooxygenase COQ6, mitochondrial precursor [Mus musculus]	NP_766170.2	LLIGADGHK	18.54	15.6333	0	16.8371	16.1188	0	16.7362	16.5293	0	17.5361	15.6826
cancer/testis antigen 55 [Otolemur garnettii]	XP_003802707.1	AVSVTPVQRS	6.78	17.393	16.9169	0	16.7129	16.0226	16.7506	16.8988	16.1512	18.1312	15.6838
homeobox mh23-related protein, partial [Mus musculus]	AAA37846.1	CPAXLRR	18.47	15.1643	15.249	14.3618	17.135	16.1538	15.4112	19.0073	16.1508	19.1717	15.6867
zinc finger protein basonuclin-1-like [Eptesicus fuscus]	XP_008142775.1	VFCTAXEK	8.69	15.1929	16.2144	15.8842	16.8022	13.7604	16.3277	16.4677	0	12.9937	15.6873
ataxin-7-like protein 3B [Equus przewalskii]	XP_008542248.1	RAQVPETQK	12.95	16.1957	15.4039	16.4535	11.5459	12.2501	15.7159	15.03	14.4561	18.1103	15.6882
unknown	XP_015089859.1	AKLEE	8.59	17.0298	15.8106	16.4353	15.8584	16.5861	15.4166	16.5006	18.0136	18.3848	15.6886
villin-1 [Callithrix jacchus]	XP_008997981.1	NANEREK	15.26	16.8065	15.8586	16.7574	16.9674	15.7488	16.3508	17.3633	15.4715	17.5335	15.6895
centromere protein T isoform X1 [Condylura cristata]	XP_012586228.1	AFDMVEK	7.34	15.4439	17.0582	15.9916	14.433	16.9914	16.5972	17.6778	16.5259	18.5207	15.6896
Pecanex-like protein 2 [Fukomys damarensis]	KFO34236.1	SSTSPGIK	4.15	0	17.417	17.1096	18.3827	16.9556	19.3999	17.7263	19.56	16.6339	15.6897
unknown	AAH40784.1	GIAAR	4.88	15.1125	15.7912	15.2323	16.6255	0	16.8177	0	17.1083	20.0357	15.6918
oxidoreductase GLYR1 [Balaenoptera acutorostrata scammoni]	XP_007181575.1	MGGAGATXCSR	10.28	0	15.345	16.227	15.9295	0	14.577	16.0241	0	17.6291	15.6949
nuclear pore complex protein Nup133 isoform X1 [Manis javanica]	XP_017533320.1	SHHSRLPGLVNTAILMALNK	3.54	14.1323	14.3562	15.5183	14.5437	16.3972	16.8863	15.6375	19.7422	0	15.6958
tetratricopeptide repeat protein 23-like [Mandrillus leucophaeus]	XP_011824508.1	AIDDVIAAK	10.17	16.1927	14.7435	14.8769	17.0296	15.1645	15.7081	15.595	16.1668	17.8245	15.6966
amyloid beta A4 precursor protein-binding family B member 1-like isoform 2 [Cricetulus griseus]	ERE80218.1	ARPLHSLD	9.12	17.9846	14.4295	0	17.7939	16.0065	15.2233	14.3363	12.8479	13.6481	15.698
adenylate kinase 4, mitochondrial [Bubalus bubalis]	XP_006058980.1	GGGESPR	17.5	16.6799	17.0986	16.5281	17.3471	17.285	15.6587	17.7445	17.3098	18.9896	15.6997
hydroxyacid-oxoacid transhydrogenase, mitochondrial isoform X3 [Mustela putorius furo]	XP_012901548.1	QSPGFAPSGK	10.75	16.0055	0	15.5448	14.0701	15.8794	13.2741	16.3143	11.7779	17.8989	15.6997
retinoic acid-induced protein 1 [Ictidomys tridecemlineatus]	XP_005339509.1	GRAGGLGLSK	3.84	14.493	15.439	0	15.346	0	13.9569	19.0183	16.1892	0	15.7007
inducible nitric oxide synthase [Homo sapiens]	AAC83553.1	NVFAMRLK	10.16	14.8468	15.8306	17.5685	17.902	14.4866	12.5367	17.4488	13.1051	19.3157	15.7011
myomegalin-like isoform X1 [Manis javanica]	XP_017525888.1	GPMELGR	7.12	17.1364	15.0505	17.3339	16.1605	15.8024	17.3411	15.332	16.1442	0	15.7017
basigin-like [Monodelphis domestica]	XP_007505604.1	MGVSTLSR	5.44	16.8586	0	17.0049	0	16.1656	17.5195	19.1742	17.0748	19.3913	15.702
sphingosine 1-phosphate receptor 2 [Cercocebus atys]	XP_011884142.1	KKPLYAK	6.29	0	15.1344	17.0103	18.1576	14.6127	17.8571	17.9529	15.0148	19.5261	15.7033
zinc finger protein 600 isoform 2 [Homo sapiens]	NP_001308796.1	AFACHSYLAK	10.1	0	16.648	15.216	15.3017	16.0838	16.5006	19.7897	16.4733	17.7075	15.7043
Protocadherin gamma-A10 [Fukomys damarensis]	KFO19364.1	EIHVEVLESVSPGAR	9.3	14.9131	14.3789	14.8878	16.531	14.5466	0	16.8507	13.3309	0	15.7068
ankyrin repeat and SOCS box protein 15 [Condylura cristata]	XP_012576216.1	LLLPPSIQR	6.86	15.5635	16.8725	0	0	16.499	17.6049	0	16.0716	18.425	15.707
S100P-binding protein isoform X2 [Mustela putorius furo]	XP_004740945.1	DVLDKDSGR	3.33	0	0	15.5788	16.9346	16.702	0	16.1763	16.384	18.728	15.7075
Tripartite motif-containing protein 58 [Heterocephalus glaber]	EHA99622.1	DVPGDPK	7.57	17.0039	16.2497	14.2928	16.3785	16.5705	16.3508	17.9178	17.18	18.5849	15.708
RNA pseudouridylate synthase domain-containing protein 3 isoform X1 [Chinchilla lanigera]	XP_005413093.1	AAVVEHR	11.27	17.4734	16.9566	16.3228	17.5494	16.2957	17.0644	17.3751	18.8144	17.0065	15.7086
laminin subunit alpha-4 [Ceratotherium simum simum]	XP_004422288.1	NSSKPKTSQSK	5.49	13.3605	13.0674	14.7516	14.8541	15.9422	14.8274	18.3169	15.4458	16.9522	15.7091
unknown	ELK38567.1	GHRPG	5.52	19.3576	17.8537	18.3707	19.9653	17.6781	0	0	18.773	18.6218	15.7097
periplakin-like [Cebus capucinus imitator]	XP_017401917.1	SSHMNK	10.01	14.6285	14.4235	15.5984	15.9068	15.6792	16.0723	14.6311	15.9262	18.7446	15.7112
T-complex protein 1 subunit eta [Pteropus alecto]	ELK00169.1	GACAYR	18.29	0	0	16.4242	0	0	0	0	0	18.4241	15.7118
phosphatidylinositol transfer protein alpha isoform isoform X1 [Nomascus leucogenys]	XP_003280378.1	GLQQGSGDR	10.27	16.3677	16.7345	16.4234	0	10.702	15.6348	16.8606	16.6864	19.4766	15.7142
nucleosome-remodeling factor subunit BPTF isoform X3 [Dipodomys ordii]	XP_012893379.1	EPGKSEGDFR	12.09	15.341	15.412	16.2807	13.8341	15.4496	13.2381	18.2408	15.4279	17.8063	15.7166
G-protein coupled receptor 55 isoform X2 [Mustela putorius furo]	XP_004773505.1	MAASAPGK	3.23	14.8714	0	15.7825	16.194	16.5504	16.8082	18.3516	16.4303	15.6987	15.7184
unknown	BAE00400.1	IPSVK	4.77	15.2184	14.1185	13.6423	18.5609	18.2221	15.9559	13.9727	0	20.0919	15.7191
protein FAM171A2 [Sarcophilus harrisii]	XP_012403859.1	NGTGMIRK	7.36	19.4636	17.8244	17.3566	18.7511	17.2725	18.8056	17.2919	17.2475	19.9431	15.7191
meiosis-specific with OB domain-containing protein isoform X1 [Chrysochloris asiatica]	XP_006873924.1	SGSFALK	8.34	16.6138	16.2176	15.815	17.6192	15.8864	18.1673	19.714	16.5294	19.159	15.7193
netrin-5 precursor [Bos taurus]	NP_001193801.1	QGAQPVRR	8.66	14.3225	14.6837	15.6454	15.9002	12.8924	13.7306	14.7479	15.067	16.8981	15.7215
transcription elongation factor A N-terminal and central domain-containing protein [Octodon degus]	XP_004635104.1	LSSPGGSK	6.41	16.3756	16.529	16.9945	16.9577	0	16.5573	17.5089	19.3255	16.8026	15.7238
hypothetical protein PANDA_006490 [Ailuropoda melanoleuca]	EFB17955.1	EMQSPHVR	6.09	16.9277	15.7517	15.6548	16.3584	14.7921	14.3514	15.5297	16.4285	18.2956	15.7242
sorting nexin-19 [Loxodonta africana]	XP_003417514.1	MGMVDR	3.76	16.82	16.0969	16.1138	16.9269	16.9979	16.2815	18.2331	17.6686	0	15.7249
stabilin-1 isoform X3 [Manis javanica]	XP_017527517.1	MSLQKYTFK	12.97	14.7814	0	14.5804	14.1501	16.7633	0	19.4087	14.8998	18.5754	15.726
inactive ubiquitin carboxyl-terminal hydrolase 53 isoform X1 [Microtus ochrogaster]	XP_005357284.1	MRNSDGTK	14.32	15.9749	16.4943	16.16	16.2373	16.2643	0	16.5892	16.786	17.5043	15.726
gamma-aminobutyric acid receptor subunit alpha-5 [Echinops telfairi]	XP_004699792.1	STNDYTTGK	11.75	13.9938	15.9475	16.1396	0	16.91	0	17.4049	0	18.9645	15.7275
anoctamin-7 [Odobenus rosmarus divergens]	XP_012422204.1	QALSGTNXTK	14.4	15.4404	15.5711	17.7588	15.5759	16.9334	14.8302	18.4974	16.0905	17.8236	15.7282
uncharacterized protein C1orf167 homolog [Eptesicus fuscus]	XP_008150095.1	DAGMLR	8.48	0	16.4676	16.1999	16.3076	13.5028	16.5906	17.0226	17.1892	18.6668	15.7287
protein naked cuticle homolog 1 [Elephantulus edwardii]	XP_006897172.1	QLPAASTVGR	10.02	16.5428	16.5053	15.5516	14.9242	15.0731	16.4975	15.7093	15.2843	18.6138	15.729
glucose-fructose oxidoreductase domain-containing protein 1 [Ornithorhynchus anatinus]	XP_007668770.1	QDVAVVGSAGR	6.97	14.7513	15.0885	15.8573	0	15.6929	18.5163	16.134	14.4839	18.3303	15.7292
peripheral-type benzodiazepine receptor-associated protein 1-like, partial [Ornithorhynchus anatinus]	XP_016080976.1	ISVQSVMGR	10.53	16.4299	0	15.625	16.8662	0	14.8978	0	15.8191	18.2715	15.7293
glycerol-3-phosphate dehydrogenase [Acinetobacter sp. ETR1]	WP_034616890.1	EIVAGQPAGTVIASDSELVR	13.93	16.3234	15.541	0	14.3185	17.1432	17.3749	20.0355	18.5566	17.3511	15.7301
G-protein coupled receptor 125, partial [Saimiri boliviensis boliviensis]	XP_010336502.1	GLTNLVRL	7.24	15.0723	16.9582	16.8881	15.5167	16.702	16.0136	15.1003	17.4208	17.7431	15.7302
adenylate kinase isoenzyme 5 [Ceratotherium simum simum]	XP_004431573.1	DEDEVFR	9.28	15.8492	18.2352	0	14.3429	15.9572	16.8365	16.2575	15.924	18.4326	15.7332
pre-mRNA-splicing factor ATP-dependent RNA helicase DHX32 [Myotis davidii]	ELK36818.1	MSLVFPLR	9.29	17.5704	16.9837	15.7786	14.7028	16.2086	0	16.6155	18.7093	0	15.7342
centrosome-associated protein CEP250 isoform X1 [Loxodonta africana]	XP_003411570.1	HVAELQK	5.92	17.5602	16.5311	16.3476	16.989	16.7305	17.3931	15.9408	16.1571	19.2255	15.7345
ribonuclease P protein subunit p21 [Echinops telfairi]	XP_004711832.1	ATQAPPSTALPVPVDLPEEK	12.16	13.9855	14.7971	16.3492	13.1603	16.305	14.6312	0	11.8866	18.4386	15.7352
GntR family transcriptional regulator [Mesorhizobium]	WP_024925645.1	ITVPGLR	19.12	16.8916	16.4567	17.5069	17.1258	0	0	18.733	18.1504	16.5724	15.7379
unknown	EAW82515.1	GYTGN	8.96	17.1983	0	17.4544	15.2538	17.6955	16.4338	18.3017	17.1135	18.6859	15.7382
frizzled-9, partial [Echinops telfairi]	XP_004706047.1	AAAVPGGRR	8.81	14.9423	14.2611	0	15.9002	14.2034	15.6382	15.9422	15.855	16.9644	15.7382
Myosin light chain kinase, smooth muscle [Fukomys damarensis]	KFO38302.1	TVSEDERK	6.78	14.7434	16.0056	14.2417	16.5822	16.3458	15.8829	14.2782	15.1107	12.9326	15.7394
glutathione S-transferase A1-like isoform X1 [Equus asinus]	XP_014719371.1	IANCYLPAFEK	34.07	17.501	17.6261	0	0	18.1868	0	18.9678	17.6655	16.6078	15.7405
protein very KIND, partial [Sarcophilus harrisii]	XP_012396227.1	MNPGAPER	13.07	14.4717	15.933	16.298	16.844	15.5995	15.7017	14.8557	14.0881	17.5405	15.7407
protein FAN [Rhinopithecus roxellana]	XP_010385096.1	AGSGRGSLR	17.87	16.9829	16.1905	15.5326	15.3416	16.3955	16.6169	19.5914	16.1688	19.6617	15.7418
unknown	XP_015984354.1	GGFSP	2.76	16.5502	15.1616	15.9032	15.6627	15.0408	15.8084	15.4607	17.1998	13.2932	15.7436
unknown	NP_001192486.1	IGGPK	3.32	17.8073	16.6704	0	18.334	16.6871	16.6196	0	0	17.6394	15.7445
4-aminobutyrate aminotransferase, mitochondrial [Sarcophilus harrisii]	XP_003761769.2	GHTGATK	4.8	15.1731	0	15.6761	16.2611	15.3218	14.0721	0	15.3046	17.7558	15.745
olfactory receptor 4K15-like [Bos mutus]	XP_014338098.1	EVISAMPK	3.94	17.7611	16.7923	18.0563	16.6911	18.2377	17.9403	17.4705	17.388	15.6244	15.7455
tyrosine phosphatase epsilon PD1 [Homo sapiens]	CAD23182.1	SRVSSGLR	16.62	17.3636	18.7791	16.8814	17.1621	16.0125	16.0532	17.9086	16.8734	19.3628	15.7474
radial spoke head protein 4 homolog A isoform X2 [Chinchilla lanigera]	XP_005389172.1	KPLRALAR	4.36	14.4548	16.1955	14.6749	15.407	14.6864	17.4123	17.9442	15.6295	0	15.7477
hypothetical protein [Zavarzinella formosa]	WP_029632194.1	QESEKSMR	13.19	16.3413	16.3858	16.4297	15.5757	14.9057	15.8576	15.1006	17.1549	17.204	15.7479
annexin A11 [Myotis davidii]	XP_006754869.1	AYHAEFR	8.77	16.5412	18.6313	16.9294	16.7644	18.0355	16.5974	20.9713	16.0133	18.4656	15.7481
tripartite motif-containing protein 10-like isoform X4 [Dasypus novemcinctus]	XP_004475376.1	ASSPHSGP	2.69	17.4768	16.324	15.5311	18.7065	0	0	15.6543	0	19.086	15.7495
ankyrin repeat domain-containing protein 12 [Sarcophilus harrisii]	XP_003760105.1	ENESEIEKNLFGK	9.22	0	15.7702	0	13.3381	17.9303	0	15.3368	16.8079	12.7837	15.7521
uncharacterized protein C1orf195 homolog [Leptonychotes weddellii]	XP_006752607.1	SMPAMTQXK	8.02	17.1614	15.2265	15.6543	15.6233	14.5451	13.4087	13.7379	17.9749	18.5016	15.753
uncharacterized protein LOC106634835 [Pan paniscus]	XP_014200686.1	LGECSGK	11.55	18.2853	14.195	15.4964	14.6042	17.4187	14.9889	0	17.1321	18.7998	15.7583
coiled-coil domain-containing protein 173 isoform X1 [Pteropus vampyrus]	XP_011356224.1	IMEEHR	3.81	16.1671	18.5634	16.7418	15.8927	15.6715	15.6833	16.0671	16.8843	14.6957	15.7597
zinc finger matrin-type protein 1 [Propithecus coquereli]	XP_012505478.1	DLHSGGQK	9.44	16.1208	15.0784	16.5075	16.8548	0	15.4225	15.0078	16.3341	0	15.7634
Spats2 protein [Mus musculus]	AAH23432.1	EEMDASIK	7.96	15.1723	16.3056	16.1631	16.77	0	16.0198	16.349	15.4473	17.6213	15.7646
B-cell scaffold protein with ankyrin repeats-like [Carlito syrichta]	XP_008065082.1	DPSSLPR	10.59	15.7856	16.6892	16.1596	16.5923	16.9803	18.0309	16.8644	17.3019	18.1486	15.7693
apolipoprotein L2 [Microtus ochrogaster]	XP_005354350.1	LSGRGDLR	17.02	15.2765	16.3695	15.3813	16.1018	0	16.0794	16.5654	14.9663	17.565	15.7696
hypothetical protein L559_0248 [Bordetella pertussis STO1-CHOC-0017]	ETH83712.1	RPSGIGPIL	9.19	16.6182	13.7297	15.6658	15.8892	12.7368	16.1368	15.0601	16.6145	15.0793	15.7708
diacylglycerol kinase delta [Ochotona princeps]	XP_004576775.1	NTPAAEA	6.09	13.5806	17.4652	14.3048	13.9047	14.4522	14.8878	15.1445	15.1847	9.98166	15.7721
LIM domain-containing protein A-like [Myotis brandtii]	XP_014395514.1	TIISSAPSR	9.1	16.1009	16.2454	16.9378	16.5337	16.2054	15.8415	17.4877	16.7625	17.7161	15.7728
beta-secretase 2 [Dasypus novemcinctus]	XP_012376944.1	VAAASPR	4.41	18.2676	17.8212	16.2416	14.1804	16.3305	17.902	17.2239	15.4464	19.0638	15.7748
small kinetochore-associated protein isoform X1 [Rattus norvegicus]	XP_006234819.1	SKDAEMLR	5.15	17.0524	16.7401	15.9238	14.9464	15.5029	15.6547	15.1082	14.8597	17.2822	15.7752
ACAT1 protein [Homo sapiens]	AAH10942.1	VCASGMK	7.04	16.2205	16.1504	14.4392	15.7424	14.4386	17.0277	15.934	15.5572	17.5755	15.7755
phytanoyl-CoA dioxygenase, peroxisomal [Oryctolagus cuniculus]	XP_002717656.1	NGYLVIK	6.65	16.0191	0	16.2359	16.1333	17.2837	15.96	16.1384	15.8725	17.3921	15.7762
hypothetical protein [Macaca fascicularis]	BAB72081.1	QAHDSG	4.71	15.6215	15.6459	15.0459	15.2854	15.7464	16.8068	16.8045	17.0421	18.7657	15.7812
PQ-loop repeat-containing protein 1 [Tupaia chinensis]	ELV11937.1	DDALRLPPR	14.55	15.4204	16.4708	13.7106	14.7141	14.6353	15.9188	18.6813	15.7273	18.401	15.7817
placenta-specific gene 8 protein [Monodelphis domestica]	XP_001376946.1	RGMNAF	5.56	14.9045	16.722	15.1789	15.8617	16.6896	13.8104	17.5386	15.4739	20.1707	15.7821
mastermind-like protein 3-like [Tursiops truncatus]	XP_004328942.1	MTPPMANPGK	3.09	14.9365	15.4569	16.4467	15.1096	15.911	0	15.7759	15.8107	18.869	15.7824
amyloid beta A4 protein isoform X1 [Acinonyx jubatus]	XP_014927029.1	SAALFMPNL	7.3	16.2563	15.3978	16.9217	15.6689	16.3765	0	19.8853	16.7199	19.4503	15.7829
phosphatase and actin regulator 3 isoform X1 [Rousettus aegyptiacus]	XP_015987174.1	SPDPPLR	4.76	0	15.9793	14.6485	14.1464	16.626	16.0526	17.573	14.7473	17.8178	15.786
SCO-spondin [Equus przewalskii]	XP_008540072.1	ASWAHAR	8.97	17.2824	17.1238	14.5967	15.5926	15.6443	16.3452	16.1131	16.77	18.2454	15.7873
PAP associated domain containing protein 5 variant, partial [Homo sapiens]	BAD97130.1	HKVADEDSVK	3.01	13.9586	14.7076	17.1691	15.9153	14.8757	13.8947	15.2749	13.1282	14.3568	15.7892
eukaryotic translation initiation factor 4B isoform X4 [Canis lupus familiaris]	XP_858905.2	GHSGNSSR	7.38	17.4179	15.985	0	16.4034	13.873	14.4488	12.0356	14.5242	18.631	15.7904
hypothetical protein CB1_001550002 [Camelus ferus]	EPY75820.1	SKENLNGR	10.57	17.0111	0	15.4817	16.4398	15.937	15.769	16.5977	14.7824	15.2262	15.7909
uncharacterized protein LOC102841200 [Chrysochloris asiatica]	XP_006861326.1	RDPAMYPR	4.28	17.271	14.8332	18.8805	15.7439	17.1804	17.64	14.0611	17.2756	13.4207	15.7936
inaD-like protein [Cricetulus griseus]	ERE83057.1	RHGTAPPPMK	11.38	14.2116	13.3324	17.3696	17.7788	15.387	12.9326	15.4006	13.0241	18.4766	15.7954
TBC1 domain family, member 22B, isoform CRA_d, partial [Homo sapiens]	EAX03942.1	GLRMEFEK	3.06	13.7605	14.4585	15.5378	14.5459	15.513	15.8451	19.4441	14.983	18.4963	15.7959
28S ribosomal protein S18b, mitochondrial [Macaca mulatta]	NP_001098635.1	LHVDFR	4.4	16.6381	17.5325	0	0	15.585	16.3246	14.2767	16.8652	0	15.7964
contactin-6 [Macaca mulatta]	XP_014985864.1	TVITXPPSK	10.79	15.7551	16.4793	16.0363	17.869	15.7613	16.5409	0	0	17.6624	15.7968
hypothetical protein CB1_000996011 [Camelus ferus]	EPY78880.1	SMSVHER	7.6	13.708	15.1062	16.4098	15.1134	16.2407	15.6107	14.9839	17.1997	16.884	15.7974
hypothetical protein AC579_9616 [Pseudocercospora musae]	KXT17978.1	SDSGASSPRK	9.32	15.7453	15.3614	14.4077	16.7808	0	0	14.6858	16.2242	9.96524	15.7993
pleckstrin homology domain-containing family G member 3 isoform X1 [Canis lupus familiaris]	XP_005623557.1	ESEGPKSR	3.68	16.7076	0	16.5359	18.0876	18.9475	17.8862	17.9963	20.0065	16.6972	15.801
MHC class II antigen DR beta chain, partial [Saccopteryx bilineata]	AFG31707.1	AKSESA	4.57	17.4201	15.905	15.878	16.6051	16.1249	15.2798	17.8556	15.9572	17.7827	15.8022
ALX homeobox protein 1 [Elephantulus edwardii]	XP_006882593.1	MSPVKGMAEK	9.13	14.231	15.2545	15.7096	16.9477	15.0371	16.0085	15.06	0	17.7437	15.804
extensin-2-like [Dasypus novemcinctus]	XP_012377824.1	SRTACG	5.09	16.2412	16.6522	15.3099	16.5175	15.3932	0	17.4585	18.4565	18.8054	15.8044
paraplegin [Pantholops hodgsonii]	XP_005956414.1	TISLSKCR	4.35	13.083	0	15.861	17.1821	14.2956	16.9251	17.7578	16.8472	19.8845	15.8045
Down syndrome cell adhesion molecule isoform X2 [Heterocephalus glaber]	XP_004842531.1	YSSTSGSQR	7.87	16.206	16.4626	0	0	0	17.202	16.3241	17.6481	17.9231	15.8049
unknown	XP_004779536.1	VHGTD	16.88	17.6469	17.2699	16.3638	16.0881	17.4249	17.5539	17.613	17.3362	18.3651	15.8073
unknown	XP_004040870.1	FSSNP	4.66	16.7498	17.1997	15.0574	14.7944	14.073	16.0947	16.5373	15.0858	19.2229	15.8075
beta-Ala-His dipeptidase [Odobenus rosmarus divergens]	XP_004416194.1	KPALTYGMR	7.88	13.5805	14.0256	12.1773	12.0327	15.1048	15.3672	14.3795	13.1332	10.4285	15.8097
Sulfhydryl oxidase 2 [Cricetulus griseus]	EGW12768.1	DFMTVIAK	5.18	14.4495	16.2637	16.1276	15.9423	16.8086	16.8148	20.2785	14.2286	19.2311	15.8098
BTB/POZ domain-containing protein KCTD18 [Cricetulus griseus]	EGV92174.1	HMTPIRK	4.19	15.721	14.2121	16.2841	13.4707	13.6843	15.6851	17.3671	17.037	15.7206	15.8101
GAS2-like protein 2 [Vicugna pacos]	XP_006219263.1	TAPGSK	4.82	0	0	0	0	16.6737	16.0515	20.7464	15.0671	20.2067	15.8107
carnitine O-palmitoyltransferase 2, mitochondrial-like, partial [Ornithorhynchus anatinus]	XP_007655956.1	FVEFASGGR	6.98	17.5927	15.219	17.071	16.233	15.6888	0	16.8146	17.9267	19.264	15.8109
zinc finger protein 704 [Mus musculus]	NP_573481.1	GTGPSR	5.72	17.8018	17.6859	18.5758	17.6557	16.9581	18.7749	18.5179	17.914	20.8925	15.8145
FYVE, RhoGEF and PH domain-containing protein 5-like [Ceratotherium simum simum]	XP_014635278.1	VHVDVGVSSR	12.72	15.4877	16.1599	16.0673	17.0821	15.7319	15.5172	15.6038	15.4886	17.0058	15.8157
inactive serine protease 35 [Camelus dromedarius]	XP_010978576.1	ERASAR	11.89	17.3758	16.4651	15.7879	15.6184	16.5239	16.0188	16.2798	17.0003	17.4326	15.8157
zinc finger protein 160-like isoform X1, partial [Ovis aries]	XP_014960727.1	THTGVKPSK	11.99	16.3716	15.3799	15.1648	13.7581	17.1666	16.2807	14.8156	16.2476	17.8021	15.8167
protein NLRC5 [Ochotona princeps]	XP_012782041.1	MTMLLGK	25.17	15.2858	0	15.8938	19.0136	15.3415	16.3068	18.8677	15.9789	15.6114	15.8176
JmjC domain-containing histone demethylation protein 2C isoform X2 [Equus asinus]	XP_014688827.1	EGTKWMETS	8.81	16.5365	12.889	17.2146	16.1438	0	16.0509	13.481	12.344	17.1473	15.818
soluble lamin-associated protein of 75 kDa [Nomascus leucogenys]	XP_003266116.2	MHLSGSR	9.47	14.6676	16.6432	16.8477	0	16.493	0	17.0147	21.6381	16.9471	15.8189
uncharacterized protein LOC102325071 [Pantholops hodgsonii]	XP_005960542.1	LQGAGTLGR	5.18	15.9753	17.1382	13.4838	14.753	15.4824	17.0183	17.2786	15.7146	9.38804	15.8198
Mitogen-activated protein kinase-binding protein 1 [Pteropus alecto]	ELK05514.1	AYPSSRGSEK	11.1	16.1219	15.6819	16.065	0	16.8096	15.777	15.8705	16.7708	14.8398	15.8204
ubiquitin carboxyl-terminal hydrolase 36 isoform X1 [Dipodomys ordii]	XP_012893559.1	FSHSQGTDSPSAGHAK	13.05	0	15.9859	14.8196	16.0998	0	16.1955	15.9738	17.0407	18.042	15.8211
olfactory receptor 143-like [Nannospalax galili]	XP_008839184.2	MSSAKGWSK	6.9	17.5892	14.6479	14.7336	14.9852	15.7841	15.3377	13.5655	13.2299	18.5721	15.8223
calcineurin-binding protein cabin-1 [Odobenus rosmarus divergens]	XP_004400594.1	SXPTVTSSK	9.23	17.0446	16.3834	17.2592	17.0378	14.6097	16.993	16.0042	13.7986	18.9678	15.8229
DNA-directed RNA polymerase I subunit RPA1 [Elephantulus edwardii]	XP_006900430.1	EHLAALWK	11.54	15.8834	14.6477	15.3899	17.1083	13.3583	13.317	19.427	15.1133	19.3615	15.8234
hypothetical protein PANDA_003423, partial [Ailuropoda melanoleuca]	EFB16138.1	TLSSMI	8.68	15.091	15.89	16.3089	17.2098	17.3715	16.0729	17.9061	14.6256	19.8909	15.8237
Hemoglobin subunit delta	Q03902.2	VHLTPDEK	3.08	17.1132	15.4059	16.3445	16.3336	16.2642	15.5268	20.6667	16.758	19.3963	15.8249
taste receptor type 1 member 2 [Sorex araneus]	XP_004603441.1	AGTFLGITTR	6.21	16.9829	15.6869	18.8122	18.982	0	16.5883	17.4661	14.2742	20.5877	15.8251
zinc finger protein GLI2-like, partial [Ornithorhynchus anatinus]	XP_001514457.1	LPPISGN	5.98	16.8957	15.5597	16.1888	16.755	16.5157	15.0736	14.3296	16.6853	13.662	15.8304
serotonin N-acetyltransferase [Ceratotherium simum simum]	XP_014644782.1	GHSCLR	9.53	17.316	18.0865	16.9868	16.8897	18.3244	16.4402	17.8877	17.3848	19.2478	15.8346
high affinity cAMP-specific 3',5'-cyclic phosphodiesterase 7A [Equus caballus]	XP_001915574.2	AGFDXR	8.39	15.0572	15.4895	15.5998	15.1828	17.1451	15.966	17.4777	16.6768	14.1042	15.8357
spermatogenesis-associated protein 24 [Ochotona princeps]	XP_004586525.1	ALSSVKNR	5.8	16.5748	0	16.205	16.0029	15.3761	0	18.1118	17.6046	18.6378	15.8366
inhibin beta A chain-like [Tursiops truncatus]	XP_004328943.1	XQFFVSFK	11.86	14.42	14.262	15.4167	0	15.6919	15.607	20.199	14.3025	19.0714	15.8376
sperm motility kinase 2B-like [Ictidomys tridecemlineatus]	XP_005320099.1	AVFRQIVR	14.82	16.8098	16.1835	14.7172	14.3207	14.5026	15.2821	20.3608	15.789	18.6067	15.8378
angiotensinogen [Propithecus coquereli]	XP_012515798.1	VTHPLSVA	9.7	15.8128	16.5847	13.1917	15.7289	15.9868	14.5112	18.7588	15.6971	19.2912	15.8403
Microtubule-associated serine/threonine-protein kinase 1 [Tupaia chinensis]	ELV12690.1	GVSLPAK	14.37	16.3687	15.5557	15.7887	16.8348	17.6442	19.0932	16.7127	15.9519	18.8961	15.8409
microtubule-associated protein 1A isoform X1 [Nannospalax galili]	XP_008820552.1	VATSEK	4.15	16.7148	16.3348	17.4197	16.3493	16.2786	17.0929	16.5738	17.173	18.3879	15.8455
protamine 2 [Bos taurus]	CAA34558.1	SHTRAYR	5.14	16.3847	14.7354	15.1384	0	15.6737	15.0625	16.7254	15.8034	14.4957	15.8457
pleckstrin homology-like domain family B member 1 isoform X5 [Monodelphis domestica]	XP_016289296.1	ATPDPK	9.98	14.3812	14.6828	16.3158	16.8592	13.8181	12.2893	16.7546	15.0717	19.2814	15.8463
N-alpha-acetyltransferase 16, NatA auxiliary subunit [Mesocricetus auratus]	XP_005139429.1	PSVQLPPK	5.85	16.9302	16.1094	15.7964	15.9838	16.7755	16.2363	19.1026	16.8011	18.5942	15.8523
mucin-6-like [Ursus maritimus]	XP_008697871.1	AQPITP	11.16	17.1882	0	18.1488	16.9944	15.9324	17.3562	18.2284	17.1077	18.6125	15.8525
uncharacterized protein C10orf95 homolog [Aotus nancymaae]	XP_012294713.1	ADKVYSR	9.85	17.0928	16.0688	16.7588	17.4134	17.5423	16.7577	16.4208	14.7318	18.9594	15.8527
ATP synthase subunit alpha, mitochondrial [Mandrillus leucophaeus]	XP_011833488.1	GRAVVNAR	4.42	16.7969	15.1562	0	16.1589	14.7508	16.219	16.8776	15.08	14.8844	15.8529
coiled-coil domain-containing protein 73 [Mesocricetus auratus]	XP_005064601.1	GMSPSK	6.03	16.6583	16.5109	14.7408	15.6903	16.5906	16.2732	16.8378	16.426	17.9077	15.8533
kinesin-associated protein 3 [Peromyscus maniculatus bairdii]	XP_015849069.1	TLHWGLER	7.54	16.3954	14.4284	17.0534	15.3422	15.0207	17.1312	20.2857	16.968	18.0375	15.8545
WD repeat-containing protein 3 isoform X1 [Manis javanica]	XP_017496478.1	QVAIGTKTGK	7.89	15.6336	16.4735	15.3907	0	16.1125	0	15.1901	18.9003	18.7926	15.8549
serine protease HTRA2, mitochondrial [Condylura cristata]	XP_004691621.1	LTSGTPAPR	5.41	14.7559	17.5924	14.6664	16.1506	0	16.2225	16.7677	17.2895	18.611	15.8556
apolipoprotein A-IV [Ovis aries]	XP_004016096.1	SQVDTQAQQLRR	12.46	14.5862	13.5112	16.9847	0	16.151	15.0878	16.0393	0	18.5302	15.857
mutant p53 binding protein 1 variant, partial [Homo sapiens]	BAD92358.1	LVEQSGK	7.07	16.0418	16.9241	15.4145	15.9337	15.7846	15.0391	17.4774	16.5441	19.7683	15.8579
hypothetical protein A6R68_18007, partial [Neotoma lepida]	OBS75541.1	KVLXGEMSGK	5.78	16.192	15.6311	15.9493	14.0435	14.5494	12.6595	15.9699	13.523	18.2963	15.8596
uncharacterized protein C17orf53 homolog [Trichechus manatus latirostris]	XP_004374508.1	LLLGGTVAR	8.3	16.0893	14.5837	16.9779	16.0096	15.6214	15.4679	17.3471	14.9899	15.7024	15.8598
formin-like protein 3 [Pongo abelii]	XP_009233265.1	ELGDGEAGEGR	6.04	17.6304	17.0966	17.4058	15.6366	16.511	17.2306	13.533	15.9932	9.51198	15.8599
dual specificity protein phosphatase CDC14A [Chinchilla lanigera]	XP_013371976.1	LNSAKEAF	11.83	16.6452	18.7463	16.9331	15.3144	17.8205	17.7116	16.7891	17.3976	18.9412	15.8607
upstream-binding factor 1-like protein 1 [Marmota marmota marmota]	XP_015332035.1	QGLMSPGR	12.26	16.5935	16.4918	18.0896	16.8478	17.0142	17.1089	18.3435	17.3635	16.5382	15.8651
phosphate ABC transporter, permease protein PstA [Altererythrobacter atlanticus]	WP_046902473.1	MSDHVAPTR	13.76	15.5912	15.9863	17.84	17.3016	18.0897	16.7898	19.0618	16.7938	14.858	15.8659
NHL repeat-containing protein 2 [Ceratotherium simum simum]	XP_004428152.1	VMDLETKIISVLPVFR	2.29	16.3574	18.1055	17.0543	16.6205	14.383	16.0771	16.9319	17.9026	18.8602	15.8665
SCP2 sterol-binding domain-containing protein 1 [Cavia porcellus]	XP_003476536.1	MDHLSKIK	6.36	17.6118	14.716	0	15.089	15.1662	15.3162	17.7779	13.0881	0	15.8681
usherin [Dasypus novemcinctus]	XP_004471064.1	VPKTPNGIIK	11.14	15.271	14.4228	14.5008	0	15.5945	14.2178	15.1921	14.8405	13.0326	15.8681
nesprin-2 isoform X1 [Chinchilla lanigera]	XP_005399198.1	CSEVQHK	9.09	16.0551	16.0929	16.0243	14.9826	0	16.5408	20.1138	17.7335	20.0233	15.8689
calpain 1 large subunit, partial [Sus scrofa]	ADJ56413.1	VNGSYE	4.56	0	15.4179	15.5532	16.5209	14.471	16.0297	20.8389	15.1002	19.2955	15.8689
N-acetylneuraminate lyase isoform X1 [Bos mutus]	XP_005910195.1	EFTDNAEAK	9.84	15.7704	15.914	16.5286	16.1084	15.4253	17.0712	15.7738	13.5248	14.5281	15.8696
unknown	XP_007488117.1	DPYDR	9.54	0	15.6641	17.4416	14.8668	14.5528	15.2984	18.5274	0	16.1318	15.8701
rCG54352, isoform CRA_b [Rattus norvegicus]	EDM08190.1	MPSSSCAK	14.7	13.7074	15.5347	14.9381	15.7562	15.8539	17.2074	12.8682	15.5346	16.3435	15.871
plectin [Ursus maritimus]	XP_008682347.1	LAGGGAYK	7.35	14.788	12.5353	13.3141	15.0591	16.4559	13.709	13.4493	15.416	16.7208	15.8759
beclin-2 [Peromyscus maniculatus bairdii]	XP_006996248.1	IHVKEGMMEDSWGSGR	4.07	16.2696	0	0	17.456	17.1868	0	0	16.8971	18.9791	15.8767
Cyth3 protein-like [Bos taurus]	DAA15150.1	MSADGGLR	10.81	16.8917	17.7332	16.3498	15.9532	15.3551	16.8035	17.2395	15.6459	18.3927	15.877
histone-lysine N-methyltransferase, H3 lysine-79 specific-like, partial [Ornithorhynchus anatinus]	XP_007662267.1	HSPLTASIR	6.94	15.3869	15.4698	16.5723	15.0816	16.5972	14.9621	16.7812	17.4571	17.9671	15.8776
WD repeat-containing protein 60 isoform X3 [Mustela putorius furo]	XP_004766073.1	SQDPEIMT	3.87	0	0	16.8077	16.2567	15.8196	17.1201	20.7481	16.7887	19.0477	15.8809
antigen KI-67 isoform X1 [Saimiri boliviensis boliviensis]	XP_003922137.1	KLTPSGK	8.78	17.0409	15.9279	0	0	16.7498	0	18.0993	17.0288	15.0253	15.8817
gamma-glutamylcyclotransferase [Erinaceus europaeus]	XP_007535461.1	LDFGNSKGK	12.43	16.1713	15.4872	16.494	12.498	15.7827	16.4469	16.2926	15.4476	18.2155	15.882
A-kinase anchor protein 13 [Myotis davidii]	ELK24208.1	AHLSCR	11.55	16.2975	13.3643	15.1781	15.5869	17.0145	16.4408	0	16.8889	18.568	15.8834
myelin protein zero-like protein 2 [Cavia porcellus]	XP_013010886.1	RATGQPVSR	10.69	12.0479	15.762	15.5738	16.4226	14.9283	0	17.2204	16.0816	20.5756	15.8851
unknown	XP_004678449.1	RSPPS	13.93	16.1216	15.8046	14.4326	15.3232	15.5872	14.944	15.3086	14.7228	17.898	15.8852
nucleolar and coiled-body phosphoprotein 1 isoform X2 [Cricetulus griseus]	XP_007646863.1	GQGGGD	5.83	14.7167	16.2504	17.8598	17.5691	17.3895	18.4096	19.4352	17.1386	17.1167	15.8857
treacle protein isoform X1 [Dipodomys ordii]	XP_012881030.1	TGPRTTHVK	7.35	15.6391	13.5601	14.5891	16.066	16.2269	16.6358	17.1303	18.9924	13.6743	15.8885
keratin, type I cytoskeletal 16 [Vicugna pacos]	XP_015107548.1	QAANDFR	11.86	15.9115	17.5197	15.4908	17.113	15.0181	15.9104	18.839	15.4517	17.5948	15.8886
host cell factor C1, partial [Monodelphis domestica]	AEN74899.1	VASSPVMVSNP	3.82	15.9035	14.8751	14.2337	16.4764	13.979	14.1161	16.7206	15.8939	18.4771	15.8899
protein FAM83B [Macaca mulatta]	NP_001181383.1	EESNKELTSK	12.86	17.2377	15.7611	15.9804	15.9675	17.1426	0	20.3551	15.9911	18.5503	15.8911
G-protein coupled receptor 135 [Ceratotherium simum simum]	XP_014639723.1	MSASNR	10.01	16.0543	15.2398	16.6192	15.5365	17.1227	16.79	0	0	17.8228	15.8923
sodium/hydrogen exchanger 11 isoform X4 [Mustela putorius furo]	XP_004761984.1	ILIGASK	22.99	17.3928	17.3771	18.1229	17.4316	17.6025	16.9229	0	14.9966	19.3993	15.8936
killer cell lectin-like receptor subfamily F member 1 isoform X1 [Tupaia chinensis]	XP_006141639.1	SCAATK	9.3	16.3907	20.6532	17.5735	16.8697	17.0193	17.097	19.8336	17.2477	20.5905	15.8942
E3 ubiquitin-protein ligase TRIM11 isoform X1 [Myotis lucifugus]	XP_006100256.1	GGLGDGLASQ	9.06	16.3843	16.5527	16.2678	15.941	15.0859	15.4315	19.1264	16.2127	19.1993	15.898
sushi, von Willebrand factor type A, EGF and pentraxin domain-containing protein 1 [Lipotes vexillifer]	XP_007449871.1	HEGGGVYR	25.21	11.5824	15.2945	17.3523	16.2196	0	15.2121	19.575	14.4669	0	15.8995
taste receptor type 2 member 30 [Pan paniscus]	XP_003829655.2	XPKPSSP	8.53	15.3936	13.5177	16.1162	15.2284	14.1908	15.9675	16.5001	15.0403	18.7116	15.9011
unknown	XP_017503360.1	GVFSA	1.52	17.3405	15.4332	14.9719	16.8257	16.4439	15.2204	19.3089	14.9617	19.349	15.9019
protein FAM214A isoform X6 [Physeter catodon]	XP_007117893.1	VPPSGTIQV	8.09	18.1635	17.1329	16.3527	15.963	18.4081	0	17.0424	17.0588	14.721	15.905
transcription factor HIVEP3 [Ochotona princeps]	XP_004591741.1	SQEGMDSKK	13.82	15.5433	0	15.5733	15.2917	17.4939	0	14.6298	0	18.984	15.9065
zinc finger CCCH domain-containing protein 13 isoform X1 [Miniopterus natalensis]	XP_016075015.1	EMRDYNR	8.74	0	0	14.5168	15.4407	13.3802	0	19.6422	15.4325	18.9397	15.9075
unknown	XP_008265448.1	ASNSM	4.62	16.5185	16.5513	16.1091	0	17.0414	15.8808	17.6927	0	13.574	15.9087
zona pellucida sperm-binding protein 2 isoform 2 preproprotein [Homo sapiens]	NP_001277033.1	GAMDTK	3.9	15.8132	15.3981	14.9985	16.2851	15.4536	15.9474	16.0632	15.9335	18.2536	15.9091
L-lactate dehydrogenase A chain-like [Sarcophilus harrisii]	XP_012407908.1	IIIITAGAR	21.11	17.005	16.5668	14.9157	17.1083	15.7701	15.9815	18.4018	15.6743	16.7833	15.9093
zinc finger protein 83-like [Microcebus murinus]	XP_012599725.1	IHTGETF	5.29	16.9348	0	16.7608	0	0	17.1254	17.1938	18.054	18.6235	15.9099
insulinoma-associated protein 1 [Heterocephalus glaber]	XP_004840956.1	AAKASSAK	6.91	16.0871	13.8653	13.963	13.5736	13.5447	14.8811	15.8135	14.4506	14.2628	15.911
cytohesin-4 [Otolemur garnettii]	XP_012669588.1	MHLMAK	2.62	16.3921	16.3292	16.3839	17.283	16.7297	16.1096	16.427	15.5043	15.3351	15.9111
zinc finger E-box-binding homeobox 1 isoform X1 [Condylura cristata]	XP_004691245.1	HMTTHK	8.19	16.2023	0	16.8302	15.1254	14.7689	16.8395	16.124	0	17.5542	15.9113
magnesium transporter protein 1 [Ictidomys tridecemlineatus]	XP_005337553.1	VPAASAQR	7.21	16.0112	15.6806	15.8114	15.7797	17.145	15.2411	0	16.3991	17.3224	15.9126
Testis-expressed sequence 15 protein [Fukomys damarensis]	KFO38191.1	VNMDNISK	7.52	0	17.1388	15.1174	16.9303	15.581	16.1421	18.4175	17.2691	15.3597	15.913
interleukin-1 receptor-associated kinase-like 2 [Elephantulus edwardii]	XP_006900611.1	HGTLLVFK	5.27	14.3772	15.8739	17.7108	0	15.6519	16.2849	18.3097	15.0266	17.7948	15.9131
paired immunoglobulin-like type 2 receptor beta isoform X2 [Papio anubis]	XP_009200963.1	ERSAAD	15.7	16.2922	14.7988	16.0054	15.7508	15.5624	16.0741	16.7716	14.9183	16.3173	15.9133
epithelial chloride channel protein [Bos taurus]	DAA31310.1	DDLAKAK	15.21	15.7818	15.375	14.9125	17.0057	15.1628	17.0628	15.423	16.2273	17.3142	15.9152
non-structural maintenance of chromosomes element 1 homolog isoform X2 [Ailuropoda melanoleuca]	XP_002929249.1	EREAGPSK	11.4	17.8589	0	0	16.1035	16.008	0	16.2923	17.7359	19.6815	15.9157
Zinc finger protein 484 [Fukomys damarensis]	KFO20556.1	KSEATA	2.28	16.9123	16.5176	17.1326	16.953	16.4016	15.8713	15.7777	16.6899	17.6404	15.9181
testicular haploid expressed gene protein isoform X1 [Chinchilla lanigera]	XP_005406099.1	YPDTSIAR	8.7	15.9071	13.5551	15.8977	13.9537	15.3605	14.5227	14.6899	16.5956	18.4054	15.9184
major facilitator superfamily domain-containing protein 12 [Colobus angolensis palliatus]	XP_011798825.1	RWYPDARP	5.84	16.4432	16.5719	16.8459	15.5098	16.9425	17.1917	15.6357	15.6418	17.4279	15.9194
phospholipid-transporting ATPase IK [Chlorocebus sabaeus]	XP_007992847.1	EPLNPK	12.52	15.5198	16.7005	0	14.5221	16.2948	0	14.7341	0	18.7161	15.9202
Nestin [Pteropus alecto]	ELK02731.1	TPGGGPK	12.89	15.627	16.6033	15.3718	16.8075	16.4128	16.3518	18.1756	16.3175	0	15.9214
myosin-IIIb [Pongo abelii]	XP_009236085.1	GELAPHK	11.25	15.379	14.8382	16.8282	16.3396	16.7323	16.2433	17.3082	16.2229	20.4191	15.9215
E3 ubiquitin-protein ligase PDZRN3 [Rhinopithecus roxellana]	XP_010384278.1	DVEAXMR	9.11	17.3753	15.8707	15.7108	15.9041	13.7067	15.7171	19.3866	15.8421	19.1795	15.9219
unknown	CAA76896.1	HLNEP	8.15	16.0476	16.1883	0	15.0755	16.4017	15.7626	18.0161	14.2855	16.7963	15.9227
unknown	XP_016045522.1	VVPTD	2.31	16.0963	17.1729	16.6367	15.1296	16.9835	17.8192	15.0185	18.4684	15.8367	15.9235
calpain small subunit 1-like, partial [Pantholops hodgsonii]	XP_005958377.1	MMPMRK	12.68	16.4416	15.2136	16.886	17.5599	15.4904	14.5303	18.732	15.988	0	15.9242
unknown	XP_011832913.1	RAPAG	2.62	16.389	15.3584	15.4301	15.9151	0	17.368	18.2498	17.9219	19.2407	15.9248
Z-DNA-binding protein 1 isoform X1 [Aotus nancymaae]	XP_012322936.1	MAQASADPGK	11.03	15.1821	16.4751	16.4287	16.3758	0	16.0038	0	15.5798	17.2327	15.9255
cartilage intermediate layer protein 1 [Fukomys damarensis]	XP_010639433.1	APAAGTLR	8.19	16.5724	15.1123	15.3982	14.6997	15.66	16.3536	20.2155	17.2694	19.9346	15.9262
abhydrolase domain-containing protein 16B [Heterocephalus glaber]	XP_004841234.1	GLNQGMKK	17.82	15.8454	12.6451	17.1192	14.8931	15.9105	16.2603	11.3629	15.397	16.684	15.9264
immunoglobulin variable region, partial [Mus musculus domesticus]	CAA80114.1	GEDSATXFCAR	7.28	16.0026	14.1014	12.705	11.205	15.933	15.5806	15.7556	14.1019	11.5021	15.9271
zinc finger and BTB domain containing 40, isoform CRA_b [Homo sapiens]	EAW95012.1	TLTAEGLVK	7.89	17.3964	17.3853	18.0623	16.3191	16.6798	17.8655	17.3439	17.1457	18.4191	15.9276
unknown	XP_013853809.1	RPALS	4.11	15.2982	13.9289	15.2965	16.0323	15.8481	13.3615	16.5484	14.2867	13.337	15.9285
60S ribosomal protein L29-like [Papio anubis]	XP_009208792.1	MRVDSK	6.29	17.4055	15.7604	15.1107	16.9301	17.2586	14.4738	16.767	14.8117	18.5633	15.9291
uncharacterized protein C11orf95 homolog [Sorex araneus]	XP_004618557.1	GPAASGRK	10.37	0	15.692	17.2875	16.9958	12.7919	16.9828	20.0912	16.8278	19.2339	15.9295
rho GTPase-activating protein 18 [Ochotona princeps]	XP_004587375.2	DQAVGDSHGK	13.3	0	15.1385	11.5134	14.3533	0	14.4191	20.6267	11.5317	19.3504	15.9313
Werner syndrome ATP-dependent helicase [Panthera tigris altaica]	XP_007093997.1	SIMVHSPGKSYK	14.44	14.6147	16.5684	16.6614	17.5385	18.2838	19.3638	14.8139	17.588	18.7984	15.9333
zinc finger and BTB domain-containing protein 2 [Callithrix jacchus]	XP_002747158.1	ITSAPEKLGR	9.74	0	16.9271	0	17.0621	16.4195	16.4945	14.9782	15.411	0	15.9335
hypothetical protein A6R68_04588 [Neotoma lepida]	OBS66864.1	GKAGPSPV	7.47	15.6941	15.6077	16.6973	16.0487	15.5888	15.4438	17.3246	16.4843	18.0411	15.9344
N-deacetylase/N-sulfotransferase (heparan glucosaminyl) 1 variant, partial [Homo sapiens]	BAD92344.1	EDLQNTR	6.13	15.2052	16.4844	16.4012	16.9121	17.0555	17.3221	16.6994	16.8426	15.4577	15.9345
EMILIN-2 [Ornithorhynchus anatinus]	XP_007665346.1	EEMLEGVDRK	8.01	14.33	0	13.3587	15.8467	15.7636	14.3621	0	15.2841	15.7689	15.935
HEAT repeat-containing protein 7B1, partial [Tupaia chinensis]	ELV09613.1	NTLSDNR	18.66	16.2429	18.3412	16.4135	16.6842	0	17.3508	18.9349	15.6508	17.8598	15.9354
absent in melanoma 1 protein [Bos mutus]	XP_005898262.1	NTPASNK	13.94	15.8343	16.5311	16.2592	0	13.7709	17.0115	17.3584	17.5116	14.4968	15.9355
TNRC11, partial [Homo sapiens]	BAC81020.1	HVDPFM	18.21	15.8509	15.9883	16.5946	15.073	0	16.3531	16.9677	16.7838	18.336	15.9367
E3 ubiquitin-protein ligase MYCBP2-like [Physeter catodon]	XP_007120726.1	MCEEGRMPSALGSFPLR	3.21	14.0836	18.1119	17.7748	14.056	17.5796	15.9431	16.9147	13.2567	15.97	15.9397
SLIT and NTRK-like protein 5 [Carlito syrichta]	XP_008058625.1	FAESDMR	14.63	17.399	16.9695	17.5867	16.966	16.5368	15.7176	0	16.8579	15.7274	15.9398
angiopoietin-1 receptor isoform X1 [Fukomys damarensis]	XP_010625320.1	MLDGEIR	15.41	16.895	17.0004	17.0199	14.9679	15.0649	16.1487	16.5995	15.5785	17.8711	15.9401
unknown	ABP98596.1	DGPGN	2.25	16.3185	0	17.4539	17.6653	16.8199	16.6487	19.5563	17.0952	18.6475	15.9412
unknown	XP_003275262.1	GKQTV	6.89	17.1412	16.2148	17.0069	14.8026	13.665	17.0523	18.0195	14.1177	18.0419	15.942
nucleotide diphosphate kinase subunit A, p19/nm23-H1 [human, Peptide Partial, 6 aa, segment 3 of 3]	AAB19266.1	VMLGET	7.7	17.3007	16.1443	14.7349	17.2447	15.996	15.8394	18.9728	16.2784	19.0134	15.9421
unknown	NP_055935.4	GGIAK	4.11	18.8011	18.9649	18.7553	19.9027	20.3262	16.5694	20.1674	18.9295	19.2014	15.9428
zinc finger protein 469 [Miniopterus natalensis]	XP_016052839.1	ELLPGSCK	16.56	16.7407	17.265	15.8548	0	15.2356	18.2694	17.9081	14.4871	19.0658	15.9435
uncharacterized protein LOC102028031 [Chinchilla lanigera]	XP_013364812.1	GEYSLAF	8.36	17.1391	16.3438	16.3469	15.742	17.5949	15.9465	16.5138	15.5185	12.7453	15.9436
sodium/hydrogen exchanger 10 [Ovis aries musimon]	XP_014945829.1	NTGYAMK	4.91	0	16.9834	17.0978	15.5058	0	0	16.6696	17.263	14.1025	15.9457
unknown	XP_008561903.1	INISE	10.98	17.0013	16.3861	0	14.5445	15.8407	0	20.2402	16.0897	20.4253	15.9481
nuclease EXOG, mitochondrial [Ovis aries musimon]	XP_011995541.2	DAEPAAAVR	15.64	0	17.0919	16.863	15.6619	16.1251	16.9842	17.3438	0	18.1248	15.9485
transcription factor AP-2 gamma, partial [Myotis brandtii]	XP_005880877.2	SGLEAAGR	11.19	17.9587	16.2974	15.7066	17.7011	15.6915	17.3068	18.5546	15.3392	16.9465	15.949
carboxylesterase 4A [Galeopterus variegatus]	XP_008590308.1	MAGAGQSMK	3.79	15.9498	16.1054	16.0356	15.1847	12.7988	16.2188	18.7274	11.1587	18.6286	15.9496
protein spinster homolog 2 [Chrysochloris asiatica]	XP_006863538.1	TSWLWDMK	7.3	16.458	15.4943	15.6783	15.4912	17.286	15.7993	15.9989	15.4107	13.8922	15.9498
EF-hand calcium-binding domain-containing protein 7 [Loxodonta africana]	XP_003411092.1	DPSPIPK	9.37	0	18.0801	17.295	16.6655	16.2214	16.4586	18.2794	16.4435	14.6621	15.9502
hypothetical protein A6R68_18350 [Neotoma lepida]	OBS79268.1	VKSLMLK	8.74	16.9433	16.5856	15.3523	14.611	16.2096	14.8449	18.3464	15.2493	18.5196	15.9512
serine/threonine-protein kinase Nek5 isoform X1 [Chinchilla lanigera]	XP_013371218.1	EREDDLGK	12.9	16.2651	16.3946	15.1948	15.7493	14.9581	16.1769	18.8254	14.5991	18.7536	15.9515
Fanconi anemia group B protein [Tursiops truncatus]	XP_004318971.1	GNFVDEGPTK	4.99	0	0	16.0587	16.3849	15.9106	0	16.5927	0	15.114	15.954
G-protein coupled receptor 183 [Chrysochloris asiatica]	XP_006832097.1	SSNGKSM	1.89	16.3278	14.9076	15.5126	15.3288	14.8971	15.3603	16.683	16.3772	14.0874	15.9546
gasdermin-D isoform X2 [Ovis aries musimon]	XP_012024338.1	KMVTIPSGSTLAFR	15.59	15.7975	0	14.6924	0	15.908	16.7712	14.8668	16.6806	12.6542	15.956
Histone deacetylase 5 [Tupaia chinensis]	ELW63537.1	EVKGPAEK	16.27	16.3347	16.7257	15.8146	15.4158	15.1249	15.7607	15.8542	14.1868	17.3518	15.9563
unknown	NP_001099118.1	SASTI	2.84	17.3957	16.2121	15.698	16.2988	16.8332	16.5808	17.2741	15.3885	19.4681	15.9602
transmembrane protein 232 isoform X2 [Macaca nemestrina]	XP_011721780.1	SLTITGR	16.31	15.5307	17.5067	14.9404	15.3371	15.4163	16.8032	16.7508	15.5306	17.8754	15.9602
unknown	AAK71863.1	ASVCR	8.15	16.8737	0	15.9584	15.7982	16.443	15.7331	17.9002	15.9323	20.6359	15.9609
coiled-coil domain-containing protein 178 [Propithecus coquereli]	XP_012512028.1	KAVNDGILK	7.62	15.6637	16.3486	15.6218	15.8076	17.0909	16.0482	16.69	16.2515	17.2612	15.9611
40S ribosomal protein S21 [Felis catus]	XP_011279127.1	SPDVHAWR	5.22	17.9606	14.6538	15.9206	16.6401	16.8326	13.8646	19.0828	12.7797	15.6092	15.9619
transmembrane and coiled-coil domain-containing protein 5A isoform X1 [Mustela putorius furo]	XP_004751118.1	GTRFCK	5.56	16.6294	17.185	15.342	17.3164	0	16.0709	18.0483	15.0633	16.597	15.9623
coiled-coil domain-containing protein 180 isoform X1 [Monodelphis domestica]	XP_016278367.1	SGKVYR	10.99	17.2093	14.8678	16.5697	0	15.9342	15.0306	15.9412	14.409	17.4967	15.964
uncharacterized protein C17orf85 homolog [Ursus maritimus]	XP_008693747.1	QPGSNTK	8.57	16.287	16.5805	16.5907	15.9364	17.586	15.6879	18.1061	17.3732	18.2764	15.9652
toll-like receptor 4 [Dasypus novemcinctus]	XP_004463209.1	GMPVLSFR	13.42	17.1381	15.6647	16.9779	14.9062	0	14.3164	16.8623	16.571	18.37	15.9659
palmitoyltransferase ZDHHC18 [Equus przewalskii]	XP_008517725.1	SDASMVGGHP	7.12	16.4101	0	14.4279	16.2366	16.5039	14.9864	18.8666	0	17.8951	15.9666
phakinin [Nannospalax galili]	XP_008847010.1	TLLGDTQK	5.11	16.3447	16.0465	15.4848	0	15.5549	15.9566	15.3417	16.5261	17.4139	15.9689
unknown	AAY51865.1	GSSAS	9.83	16.4911	15.3422	16.6411	15.5691	16.0861	16.4643	15.3991	13.6646	19.645	15.9713
unknown	EHH30753.1	HVFDR	8.58	0	16.8986	15.6528	15.5195	14.8618	19.4307	20.1212	16.8262	15.7181	15.9722
uncharacterized protein C1orf177 homolog [Eptesicus fuscus]	XP_008137719.1	KPSELMSVK	9.84	16.5129	15.6684	13.953	17.0143	18.0138	19.3376	15.8095	20.0378	0	15.9722
BTB/POZ domain-containing protein KCTD1 [Octodon degus]	XP_004623602.1	GAGPRGR	10.41	15.1476	16.7165	16.2461	15.8311	15.1755	15.1905	15.4105	15.0698	17.5347	15.9744
testis nuclear RNA binding protein [Mus musculus]	CAA59168.1	VNSMSSSDK	9.06	16.8189	15.9504	15.8545	16.6338	17.4939	15.9381	17.2985	0	17.8091	15.9747
unknown	EDL33240.1	VSSAG	12.34	15.7269	13.902	15.8715	15.28	16.4993	16.275	13.9504	0	17.7381	15.9757
angiopoietin-related protein 4 isoform X1 [Bubalus bubalis]	XP_006046782.1	LGACGASCK	11.74	14.8945	16.5434	0	0	0	16.0564	16.7117	17.7273	15.2594	15.9786
olfactory receptor 10C1 [Propithecus coquereli]	XP_012515570.1	TIQKMGPTGI	13.46	16.327	16.349	17.0582	16.3625	16.9367	16.4923	17.193	17.1466	17.8435	15.9833
E3 ubiquitin-protein ligase RNF12-B-like [Ursus maritimus]	XP_008705304.1	AMGKDS	9.69	15.3495	16.7684	15.8841	15.0744	14.1477	16.9414	15.9581	17.4266	19.3782	15.9833
39S ribosomal protein L9, mitochondrial isoform X2 [Cricetulus griseus]	XP_007630011.1	DFSLSHXK	15.38	16.2958	17.1526	15.8435	15.2562	17.4546	16.6549	18.1301	17.3597	18.3439	15.9845
ATP synthase F0 subunit 6 (mitochondrion) [Planigale sp. AJ-2010]	CBJ55420.1	QMMLMHNK	1.98	15.4709	15.9563	0	16.5316	14.4899	16.2962	17.85	14.306	17.9813	15.9853
uncharacterized protein LOC103009466 isoform X1 [Balaenoptera acutorostrata scammoni]	XP_007170206.1	GWKFSGNSR	9.27	0	13.7778	15.138	14.4035	16.5652	15.6249	19.4209	14.1865	17.8846	15.9861
NADH dehydrogenase (ubiquinone) complex I, assembly factor 6 isoform X1 [Canis lupus familiaris]	XP_535131.2	SACGPPR	4.58	13.0955	16.5964	16.9773	13.5038	15.1695	13.8459	0	15.8268	18.6357	15.9869
neurobeachin-like protein 2 [Cricetulus griseus]	ERE77014.1	MAFSFELK	15.16	15.5688	0	0	0	16.4172	17.4341	19.5796	15.5323	17.9495	15.9873
copper-transporting ATPase variant, partial [Canis lupus familiaris]	ABM63504.1	AWEPVMK	7.41	16.1959	15.3657	12.7569	15.2663	13.7301	14.0567	19.3544	11.7752	19.3115	15.99
NACHT, LRR and PYD domains-containing protein 5 [Mandrillus leucophaeus]	XP_011852425.1	LGEGMMK	9.11	13.0238	14.145	15.7072	13.9864	14.8378	12.8817	16.2965	13.9117	0	15.9901
unknown	ADI40684.1	GEFGV	14.99	17.6628	15.6537	18.0872	17.9567	16.4094	16.5209	15.3681	17.2968	19.0876	15.9906
microtubule-associated protein 1S isoform 1 [Gorilla gorilla gorilla]	XP_004060328.1	VGMIDR	5.47	15.9935	16.91	16.9973	0	17.3459	16.7419	17.1724	16.2545	17.9888	15.9911
prostaglandin D2 receptor 2 [Panthera tigris altaica]	XP_015397474.1	AVIGMV	8.41	17.4458	16.4096	17.7747	16.9214	15.9242	16.2228	17.2784	17.6747	18.1571	15.9921
protocadherin Fat 2 [Ochotona princeps]	XP_004587663.1	GQSYVR	9.37	0	14.5284	15.2391	14.5616	16.0386	13.9763	17.0911	15.3513	15.9388	15.9924
unknown	WP_033535536.1	AGTSD	1.84	15.5184	15.6728	14.6201	14.2036	18.0379	16.8111	15.263	16.7653	16.0399	15.9936
Microtubule-actin cross-linking factor 1, isoform 4 [Pteropus alecto]	ELK01934.1	VHHPGSK	15.42	16.7038	16.694	15.2415	16.0295	15.3277	15.1168	15.8535	16.3047	14.7202	15.9937
1-acyl-sn-glycerol-3-phosphate acyltransferase beta precursor [Bos taurus]	NP_001073733.1	GLTVADVPK	5.74	16.578	15.8029	15.9825	16.247	15.3291	14.603	16.524	15.5222	17.56	15.999
transmembrane protein 150B [Pan paniscus]	XP_003807154.1	DWGVGR	15.85	15.0495	15.8866	16.1315	14.9768	17.222	17.8326	15.8842	16.2185	17.8614	16.0003
Fe65L2 isoform 339 [Homo sapiens]	BAC56948.1	AMGRGQYR	8.52	16.4725	15.1099	17.1899	14.7403	16.2134	15.1	16.8431	14.4268	17.6012	16.0011
WD repeat-containing protein 43 [Heterocephalus glaber]	XP_004839294.1	LGAMDIDTK	9.71	16.292	15.4954	15.6258	16.3887	15.1034	15.6515	17.8813	16.7209	17.8314	16.0015
secreted Ly-6/uPAR-related protein 1 precursor [Mus musculus]	NP_065265.1	MEDTACK	9.78	15.314	15.0036	16.5725	0	15.8032	0	16.0857	16.2782	17.5408	16.0016
telomerase reverse transcriptase isoform X1 [Chrysochloris asiatica]	XP_006872441.1	ASLVFSPGFK	3.28	14.3438	12.051	16.5838	12.7802	14.7939	18.4888	19.8814	15.9452	16.9189	16.0026
hypothetical protein A6R68_16696 [Neotoma lepida]	OBS76836.1	MPASXAR	8.31	16.0952	13.9818	15.9075	15.5942	13.0303	0	19.4924	15.4547	19.679	16.0035
olfactory receptor 5A1-like [Loxodonta africana]	XP_003422809.1	MTSSRSMGR	5.56	0	0	0	15.2874	16.3333	17.0833	20.7466	16.5572	17.8243	16.0039
40S ribosomal protein S4-like [Vicugna pacos]	XP_006219942.1	VDGKIR	5.34	16.4323	15.4552	15.5987	16.0629	15.9198	14.9864	17.1851	15.7432	19.2569	16.004
zinc finger protein 425 isoform X1 [Panthera tigris altaica]	XP_007090930.1	AKPLSV	8.91	16.6551	16.1069	14.5541	12.6018	16.0458	16.5928	15.8708	17.1599	18.4301	16.0047
junctional adhesion molecule-like [Pteropus vampyrus]	XP_011383681.1	KSTGGM	8.79	16.235	16.1286	0	14.9229	14.4055	13.2139	19.1403	15.4989	18.5379	16.0048
lipoprotein lipase [Carlito syrichta]	XP_008072183.1	GGVAATKGGR	14.62	15.0282	16.5092	13.2083	16.3466	17.4105	18.5128	16.6258	11.9949	17.522	16.0066
hypothetical protein D623_10006444 [Myotis brandtii]	EPQ07028.1	GHMNQAR	10.87	16.8815	16.8752	15.4505	15.207	15.7956	15.0772	0	14.3757	17.9157	16.0092
DNA-directed RNA polymerase III subunit RPC1 isoform X4 [Balaenoptera acutorostrata scammoni]	XP_007166602.1	KSAEEMR	16.23	17.1416	16.4257	18.8591	16.2772	16.7754	16.7122	16.8696	17.224	14.5825	16.0105
sodium- and chloride-dependent creatine transporter 1-like [Gorilla gorilla gorilla]	XP_004057638.1	GEGGSALGAGCLCQAYLWQR	6.93	15.63	15.6035	0	17.0329	15.4511	14.2944	16.4225	14.3572	13.5818	16.0106
unknown	BAE24902.1	EMKDS	7.93	16.4508	16.4195	0	16.4609	16.5097	15.815	16.7721	15.7074	17.7729	16.011
inverted formin-2 [Camelus ferus]	EPY89541.1	GETGSFK	8.22	16.6133	15.0803	18.4698	18.5997	16.6852	16.3417	20.1326	15.652	20.1493	16.0128
unknown	EHB07016.1	GPRHG	6.87	17.1173	17.1815	16.2637	15.5716	16.3708	16.5028	15.4182	16.9157	18.2336	16.0136
spermatogenesis-associated protein 31A6-like [Sus scrofa]	XP_005660110.1	GGVLPSKP	11.54	18.2681	17.4213	17.6832	17.9728	18.218	17.2206	18.5052	16.784	19.043	16.0147
zinc finger protein 165 [Dasypus novemcinctus]	XP_012386705.1	SXTHTK	4.7	15.7008	15.2255	13.3	16.3162	16.4135	15.7879	16.6679	16.1247	19.3819	16.0161
lactoperoxidase isoform X1 [Miniopterus natalensis]	XP_016066187.1	LKTAMSSK	5.16	16.1371	16.3711	15.3582	16.5084	15.6575	16.2964	16.7391	16.6165	18.6087	16.0188
CUB domain-containing protein 1 isoform X1 [Propithecus coquereli]	XP_012494638.1	GPAVGIYNGNINTQMPR	7.61	14.4458	15.7031	15.0107	0	14.7229	15.7617	0	16.4079	18.3783	16.0192
calcium-activated chloride channel regulator 1 [Chinchilla lanigera]	XP_005385185.1	DALSKR	9.77	17.9048	15.9771	16.6422	16.8491	16.4319	15.3583	16.5439	15.3293	19.7651	16.0202
alternative protein TRPC4AP [Homo sapiens]	CCQ43520.1	ADADPGER	13.59	15.7347	16.317	16.3248	15.7435	15.1822	16.1916	17.4041	16.8837	18.1535	16.0203
ADP/ATP translocase 1 [Papio anubis]	XP_009206235.1	VAPGVR	4.85	16.9887	14.8285	15.2346	11.0143	15.2819	11.0934	16.3434	15.3346	19.9434	16.0205
Vomeronasal type-2 receptor 26 [Tupaia chinensis]	ELV10168.1	FIMAVEVFSILASSAGLLR	14.66	0	0	17.3122	0	15.5188	0	20.2314	0	0	16.022
unknown	XP_005976224.1	AKGMK	9.76	16.7487	16.6001	16.9333	16.5633	0	15.9575	16.088	15.1247	18.2749	16.0222
unknown	EDL13961.1	DSSGM	2.4	17.6641	15.1627	17.6546	16.7467	17.2517	14.95	17.0184	16.0939	14.7689	16.0229
zinc finger protein 627 isoform X1 [Microcebus murinus]	XP_012646010.1	KTPPAVKPLR	12.26	12.6338	16.5007	14.6694	0	14.8954	0	0	0	17.0129	16.0232
B-cell differentiation antigen CD72 [Ornithorhynchus anatinus]	XP_007662829.1	VTASPGPGFGV	5.97	16.4364	15.2608	0	17.0981	15.9544	15.5449	16.3022	16.5257	15.1297	16.0251
spermatogenesis-associated protein 31A6-like [Trichechus manatus latirostris]	XP_004384294.2	FLVRHK	4.94	16.4406	15.5997	0	15.2529	16.504	17.4162	16.9496	18.2605	18.5291	16.0267
coiled-coil domain-containing protein 168 isoform X1 [Rattus norvegicus]	XP_017459352.1	DPNSHKGVK	12.67	13.5705	15.5332	14.5595	16.6435	14.2092	15.6074	16.1171	15.0554	18.0022	16.027
charged multivesicular body protein 4a [Galeopterus variegatus]	XP_008570544.1	AEVXGTPR	8	17.9455	16.9013	17.089	17.8624	16.5578	18.4833	21.4195	14.7164	18.1211	16.0273
armadillo repeat-containing X-linked protein 5 [Mesocricetus auratus]	XP_005072534.1	FEYHHVIINYVR	12.81	15.5261	0	18.1178	0	15.2806	16.8739	0	15.1701	18.3427	16.0282
serine/threonine-protein kinase/endoribonuclease IRE2 [Camelus dromedarius]	XP_010985245.1	ACPGAAGS	8.35	17.1449	19.5783	17.0522	17.8768	17.6781	18.0284	18.9417	17.0967	20.6077	16.0288
plakophilin-3 [Pteropus alecto]	XP_006911008.1	EDFLGL	6.66	0	15.5165	16.8721	15.7646	15.6749	16.6274	16.1181	16.3754	17.8551	16.0302
calcipressin-2 isoform X2 [Microtus ochrogaster]	XP_005359864.1	INFSHPK	23.63	17.1921	16.173	17.6648	15.9241	16.4686	16.3708	18.5869	17.7077	15.1176	16.0335
unknown	XP_011535258.1	IILEP	10.27	17.3851	17.3822	17.5737	0	17.6317	17.3768	17.0427	17.5987	16.0438	16.0348
interferon-related developmental regulator 2 isoform X1 [Otolemur garnettii]	XP_003800660.1	EVLGSGMR	10.88	16.91	15.3189	15.6545	14.3751	15.4904	15.9982	16.1964	16.6751	12.504	16.035
spermatogenesis-associated protein 31D3 [Orycteropus afer afer]	XP_007937926.1	QAQGSPTNR	11.61	15.714	16.2386	16.2957	15.4642	16.6039	15.8759	15.384	16.637	17.3103	16.0377
phenylethanolamine N-methyltransferase [Mandrillus leucophaeus]	XP_011854432.1	TAPPGGPSGPR	15.52	15.5074	15.026	14.9587	14.4565	16.5433	14.3223	16.5947	15.0573	17.6862	16.0381
PTBP1 protein [Bos taurus]	AAI03384.1	AGLLVVPR	22.32	15.7047	0	14.9751	19.3187	14.8796	0	16.2611	0	13.1559	16.0389
protein NYNRIN isoform X1 [Ovis aries]	XP_012036299.1	TXPTAPK	14.12	17.6766	15.808	16.7938	16.3428	17.1999	17.7841	15.1498	16.4132	15.0678	16.0391
uncharacterized protein C11orf98 homolog [Nannospalax galili]	XP_017656094.1	TSEPXPK	8.27	0	18.2025	16.3575	17.3956	0	16.0418	17.5579	16.2941	19.0509	16.0393
smad nuclear-interacting protein 1 [Bos taurus]	NP_001192853.1	EFHNTRR	16.59	15.3303	17.5071	16.7513	16.3479	15.5311	14.7161	15.5948	16.4482	14.17	16.0397
hydroxylysine kinase isoform X1 [Oryctolagus cuniculus]	XP_002721640.1	HPDVIDVQSR	9.59	13.5871	16.6187	0	0	11.8278	17.0349	13.368	14.3278	0	16.0398
uncharacterized protein C17orf89 isoform X1 [Leptonychotes weddellii]	XP_006747689.1	TSGASGR	15.87	16.2626	16.676	16.7118	18.283	17.4962	16.4993	18.0864	13.5765	19.086	16.0405
uncharacterized protein KIAA0895-like homolog isoform X1 [Manis javanica]	XP_017504704.1	DPGGGILR	15.42	16.4439	16.5852	18.1856	16.6707	17.7094	16.5393	17.8624	0	19.0066	16.0412
hypothetical protein A6R68_21278, partial [Neotoma lepida]	OBS80524.1	MSFARAR	9.74	15.3644	14.4606	15.1114	16.3252	16.7694	14.7473	14.9605	12.9086	12.9552	16.0423
kinesin-like protein KIF21A [Cavia porcellus]	XP_013004741.1	VSTASTR	9.52	0	13.8976	17.5784	16.1235	15.4935	15.6598	18.7632	0	19.2369	16.0423
hypothetical protein BN1051_02144 [Arthrobacter sp. 11W110_air]	CEA08786.1	TEKQRPGK	7.65	13.7493	15.7352	15.7901	0	13.7902	17.5572	16.9624	16.7308	0	16.0426
uncharacterized protein LOC102321887 [Pantholops hodgsonii]	XP_005957864.1	VVQSAPGK	5.58	16.8936	15.4327	14.7852	16.2675	16.3412	14.7827	17.2986	17.1325	18.2834	16.0428
pleckstrin homology domain-containing family G member 5 isoform X1 [Macaca nemestrina]	XP_011735857.1	GDPSPGGGPR	4.97	15.7189	0	16.4894	14.0729	14.894	16.85	20.8303	0	18.9807	16.0439
olfactory receptor 791-like [Bos taurus]	DAA29603.1	YKSAMR	3.35	16.6923	15.345	16.2999	14.7732	14.5925	17.4334	16.0976	18.266	17.3043	16.0452
unknown	XP_003783740.1	KGHDS	12.43	0	15.729	13.5828	15.2839	16.3072	15.2033	15.8931	15.3186	18.8366	16.0456
NADH dehydrogenase subunit 4 [Callorhinus ursinus]	YP_778691.1	MILGTLY	10.07	17.1478	17.9815	0	14.4797	15.1543	16.2829	0	15.8721	18.428	16.0459
serine/arginine-rich splicing factor 4 [Jaculus jaculus]	XP_004671322.1	AGGGGSSSKK	9.12	16.9791	17.3106	15.8737	17.0954	15.2799	17.2659	16.5609	16.3816	18.807	16.0468
40S ribosomal protein S2-like [Oryctolagus cuniculus]	XP_008247273.1	IVSAPVPK	18.48	15.8743	16.6902	16.8677	16.9676	17.4618	16.9811	19.6304	16.837	19.0713	16.0486
Testis-specific protein 13 protein [Pteropus alecto]	ELK13847.1	ILSFMFK	10.3	15.949	16.4907	16.6194	17.2455	16.97	16.4648	17.1466	0	20.2399	16.0496
tRNA (adenine(58)-N(1))-methyltransferase catalytic subunit TRMT61A isoform X4 [Rhinopithecus bieti]	XP_017706997.1	HVASRS	10.08	17.4176	17.7956	16.8774	16.4402	17.391	16.9239	14.8953	16.4311	19.0647	16.05
inactive ubiquitin carboxyl-terminal hydrolase 54 isoform X1 [Condylura cristata]	XP_012579257.1	GGEPTDK	6.77	16.2511	15.5891	15.093	15.8604	15.8421	15.8523	17.5068	14.9688	16.004	16.0513
unknown	EDL01331.1	GMGVD	2.34	17.3499	15.9528	14.598	15.4884	15.1031	16.1858	17.5064	15.5202	18.3277	16.0523
zinc finger protein 40 [Loxodonta africana]	XP_010594516.1	LDGTSDVGAQK	21.11	15.2322	16.8675	0	12.6958	0	15.4939	20.1721	12.0191	18.756	16.0531
transcriptional regulator Kaiso isoform X1 [Cricetulus griseus]	XP_003508394.1	VPGLGPK	2.99	16.5365	15.828	14.7724	15.0288	16.2973	18.2649	14.7671	19.3801	15.4736	16.0543
ciliogenesis-associated TTC17-interacting protein isoform X1 [Tupaia chinensis]	XP_006157490.1	SDSEES	4.8	18.4231	16.3596	15.7469	17.4794	17.7311	17.8193	0	17.7838	19.335	16.0549
ubiquitin specific peptidase 44 [Mus musculus]	EDL21564.1	ALMGKAFR	20.75	17.3332	17.1596	15.9794	17.3617	16.7696	15.6043	19.3071	17.3655	19.3384	16.0553
ankyrin (brank-1), partial [Homo sapiens]	CAA40278.1	DESSVQSSR	8.04	14.5432	15.5421	18.4221	14.0466	14.9846	14.8483	16.3061	16.4785	18.5266	16.0556
serine/arginine repetitive matrix protein 3 [Dasypus novemcinctus]	XP_012384054.1	GGRAAGGPAK	15.39	18.2146	18.3287	16.2191	16.5599	16.444	16.4811	18.739	14.3426	16.9367	16.0564
glutamate-rich protein 3 [Sorex araneus]	XP_012787034.1	SVPSGVEK	10.88	16.0686	15.9932	16.2246	16.8269	15.9725	15.2416	18.9096	14.3292	18.7592	16.0579
secretion-regulating guanine nucleotide exchange factor isoform X1 [Microcebus murinus]	XP_012636101.1	LESPEGWK	6.46	13.3662	14.6058	16.3124	15.1356	16.2822	14.1425	13.1523	17.4468	18.3005	16.0588
shugoshin 2, partial [Manis javanica]	XP_017506709.1	DPTAECK	5.48	16.6781	15.4442	14.7203	16.5985	16.4413	16.6999	16.5231	16.8703	18.1497	16.0599
copper chaperone for superoxide dismutase [Saimiri boliviensis boliviensis]	XP_003941272.1	ESAQTPAHL	8.2	0	15.5198	0	17.445	16.9914	15.9581	14.638	16.7138	17.2982	16.0618
protein FAM71C, partial [Otolemur garnettii]	XP_003803847.1	ISVHNTLK	8.91	14.7587	11.1358	17.6369	17.8455	14.0711	16.9287	19.4068	13.3996	16.9793	16.0627
protein CASP [Rhinopithecus bieti]	XP_017713138.1	ASGPARTTR	4.98	16.2545	16.0888	15.7772	15.9906	15.8205	16.3189	17.0637	16.2166	18.6271	16.0628
unknown	XP_015455891.1	GHSTG	6	17.2187	17.5655	17.4992	0	17.3308	16.7038	17.9223	0	0	16.0628
hCG1999814, partial [Homo sapiens]	EAX04580.1	LRGSEAGGK	15.81	15.4169	14.3876	16.3598	16.468	0	13.0595	19.3574	15.1343	19.9953	16.0632
A disintegrin and metalloproteinase with thrombospondin motifs 12 [Microtus ochrogaster]	XP_005356691.1	DENHSVK	11	16.3518	15.7273	17.8336	16.7936	15.9009	16.4424	18.7094	13.8842	16.6068	16.0688
gastrotropin [Ailuropoda melanoleuca]	XP_002912558.1	ECDMESMGGK	10.95	0	16.6601	14.2468	16.1266	17.0449	15.9348	15.5013	15.2419	19.3369	16.0759
unnamed protein product [Mus musculus]	BAE34140.1	EPRTHC	4.59	16.0965	15.3984	14.8074	15.5904	16.3141	17.2416	17.51	16.4541	15.6733	16.0762
hypothetical protein PAL_GLEAN10013420 [Pteropus alecto]	ELK01289.1	VGPRLGGAR	10.77	18.396	18.6951	16.3749	16.306	15.6029	17.6908	17.5471	17.636	14.5514	16.0763
acidic repeat-containing protein [Nomascus leucogenys]	XP_012354075.1	KPGAAKVGK	3.39	17.753	15.5553	15.8519	0	16.5311	15.2785	16.8196	15.6488	18.2401	16.0779
E2F transcription factor 4, p107/p130-binding, isoform CRA_b [Homo sapiens]	EAW83095.1	AGPAAEITVSGGPGTDSK	9.9	16.8802	0	0	14.7106	0	0	15.4731	18.9547	15.5642	16.0782
protein FAM220A [Marmota marmota marmota]	XP_015357486.1	NLAPVAAPIK	6.32	16.0249	15.9266	15.2325	16.4227	16.7212	14.3742	18.2845	16.1812	17.8994	16.0785
tetratricopeptide repeat protein 7A-like [Leptonychotes weddellii]	XP_006749861.1	MPGGGGNR	2.97	15.5162	15.444	15.3414	14.4325	15.6059	17.1249	13.9846	14.9111	16.9182	16.0794
dexamethasone-induced protein isoform X1 [Manis javanica]	XP_017529285.1	GVCPRPRGMVWAPR	11.78	15.3668	14.502	16.2827	15.347	14.8243	14.1291	14.9202	0	17.3159	16.0804
immunoglobulin lambda light chain variable region, partial [Homo sapiens]	ABA61880.1	SSGIPDR	8.27	16.4857	0	15.5585	15.4245	16.1005	17.2255	0	16.9605	17.5438	16.0806
hypothetical protein BOS_22396 [Bos taurus]	DAA15915.1	IIGFPSSR	5.61	17.5209	16.3706	17.543	0	18.267	15.8329	15.518	18.2651	14.2088	16.0835
NACHT, LRR and PYD domains-containing protein 7 [Condylura cristata]	XP_012589005.1	MGGSLGDPPR	13.47	14.268	16.0662	15.3453	16.9872	12.992	15.3166	14.8363	13.2941	18.1139	16.0842
spermatogenesis-associated protein 32 [Leptonychotes weddellii]	XP_006735939.1	GSVPRTGK	8.9	17.1964	16.1886	16.5249	17.1112	17.3037	17.1854	0	18.5819	18.5675	16.0845
unknown	XP_003512297.1	KSSFS	11.67	15.5382	15.5113	13.588	13.7038	16.3331	15.7233	15.6539	16.9778	18.5279	16.0869
vomeronasal type-2 receptor 116-like [Microtus ochrogaster]	XP_005371821.1	IMTPGRTMR	14.67	15.044	16.6706	16.0204	0	0	0	15.3246	0	17.1927	16.0877
glioma tumor suppressor candidate region gene 1 protein [Orcinus orca]	XP_004271157.1	ARGGSPAPLPTK	5.77	12.3667	15.2736	14.4556	14.9269	18.0914	0	13.3214	16.0983	0	16.088
solute carrier family 12 member 2 isoform X1 [Trichechus manatus latirostris]	XP_004384355.1	QSGEKTVK	12.58	16.5207	16.1979	0	16.4487	16.9349	15.0779	17.834	17.5086	14.4155	16.089
protocadherin alpha-4-like [Ursus maritimus]	XP_008689935.1	ETASER	20.93	0	17.0295	0	17.7616	16.7725	17.1205	15.5713	17.9135	17.313	16.089
serine/threonine-protein kinase LMTK3 [Erinaceus europaeus]	XP_007536294.1	VGRGPGSR	12.47	0	16.9631	16.3897	17.2951	16.0955	16.0287	17.3919	16.5402	18.7211	16.0899
unknown	XP_017355270.1	NPWPP	5.53	0	0	16.1662	16.3424	15.675	16.539	19.7355	16.1384	18.1878	16.0926
TBC1 domain family member 31 isoform X1 [Odobenus rosmarus divergens]	XP_004410378.1	VPRPAK	13.26	16.1291	16.5036	17.0006	18.1569	16.0127	17.2897	16.2392	17.2861	19.1459	16.0926
obscurin-like protein 1 isoform X1 [Peromyscus maniculatus bairdii]	XP_006972197.1	VEESEK	7.52	16.0123	18.1016	16.101	14.9426	14.7629	17.0054	15.7819	16.4214	18.5579	16.0945
pyruvate dehydrogenase E1 component subunit alpha, testis-specific form, mitochondrial [Sus scrofa]	XP_013834465.1	GLCYSR	7.93	0	0	15.6579	15.3298	0	0	0	16.6989	20.1993	16.0953
KN motif and ankyrin repeat domain-containing protein 2 isoform X1 [Jaculus jaculus]	XP_004667525.1	APVGVR	3.46	15.795	14.9213	15.5213	16.9656	16.5454	13.8841	15.3869	16.4483	17.976	16.097
E3 ubiquitin-protein ligase linker protein MMS1 [Marmota marmota marmota]	XP_015332208.1	GMSKFFK	2.73	17.1321	15.6538	15.2284	16.9753	14.8408	15.9565	15.4127	15.3767	13.8238	16.0979
proton-coupled folate transporter [Pteropus alecto]	XP_006925061.2	EGRASPSR	6.98	0	16.8277	16.6527	17.1711	15.1128	16.9923	20.5129	0	0	16.098
unknown	BAC36002.1	GGPSK	11.1	15.7417	16.3387	16.7012	16.7547	17.8689	15.695	15.5165	16.3032	17.7045	16.0981
Nebulette	Q0II04.1	ASEMASEK	9.09	17.6536	17.0392	16.9242	16.9591	17.6866	17.7697	17.303	16.6626	17.171	16.0981
SUMO-specific isopeptidase USPL1 [Dasypus novemcinctus]	XP_012375260.1	ARASNNPR	12.29	14.5007	0	17.3754	15.9703	17.4317	16.6824	20.5935	16.197	19.7657	16.0999
ecto-ADP-ribosyltransferase 5 isoform X1 [Aotus nancymaae]	XP_012312283.1	GPGDVVFR	6.34	16.0669	15.9279	17.979	16.9653	0	15.2989	17.7137	16.5619	18.6812	16.0999
ATP-dependent protease ATP-binding subunit HslU [Mesorhizobium]	WP_024924288.1	NTDLSRFIL	6.71	15.6526	14.762	16.007	17.4383	17.6211	16.0466	19.7722	11.4619	18.2512	16.1007
biorientation of chromosomes in cell division protein 1-like 1 [Dipodomys ordii]	XP_012864340.1	MFSNALSESDR	12.16	0	16.2004	0	19.2915	15.8092	0	20.6307	0	0	16.1012
dipeptidyl peptidase 1 [Bubalus bubalis]	XP_006068150.1	GPWPGSR	18.84	19.6897	14.9364	17.0595	0	17.3404	17.5764	18.606	17.6451	19.8683	16.1029
lipocalin-like 1 protein [Sarcophilus harrisii]	XP_012409508.1	VDATFTK	9.39	17.6041	17.0936	17.0771	17.0763	16.1497	16.1706	17.2486	15.246	18.1806	16.1031
latent-transforming growth factor beta-binding protein 3 [Sorex araneus]	XP_012790421.1	DPTTCPDGK	12.74	15.8019	14.4719	16.1841	13.6821	13.6	12.5509	15.0013	16.0387	17.8624	16.1055
RecQ protein-like [Mus musculus]	AAH14735.1	KSAQSSVR	13.04	0	0	16.7776	16.3464	16.9718	0	17.3814	15.9713	16.4626	16.1058
DNA repair protein REV1 isoform X1 [Pan troglodytes]	XP_001160264.1	KSTEEEHK	13.03	13.6651	16.0816	0	15.5077	16.1703	16.1256	17.1809	16.7867	14.2225	16.1061
unknown	ABB90144.1	DFVYR	8.38	16.4347	16.0705	16.1416	16.1537	15.1874	15.6958	17.6756	16.223	17.8864	16.1069
2-acylglycerol O-acyltransferase 3-like isoform X2 [Oryctolagus cuniculus]	XP_017194251.1	DIFRCK	5.59	16.1492	14.8561	16.1175	15.9635	14.1648	14.0767	16.8152	16.4441	17.9334	16.1081
Zinc finger protein 609 [Pteropus alecto]	ELK05337.1	ESTSDCK	6.61	15.8485	17.8878	17.1583	16.4599	16.4194	16.7408	18.7239	16.9617	18.6572	16.1098
EGF-like module-containing mucin-like hormone receptor-like 3 [Lipotes vexillifer]	XP_007469175.1	AGYKLLSGK	12.76	15.9744	16.0476	15.7747	15.292	15.8308	16.0192	17.5028	17.0839	14.0034	16.111
leucine-rich repeat containing G protein-coupled receptor 6 [Physeter catodon]	XP_007131258.1	HSLPPAAPR	10.15	16.8046	16.5547	17.4386	15.4381	16.8847	18.2025	16.6425	15.6031	19.4597	16.1115
microtubule-actin cross-linking factor 1 isoform X1 [Panthera tigris altaica]	XP_015397662.1	GASATGMLVK	11.63	0	14.3671	15.1944	15.4632	15.8658	17.4138	15.0052	16.2246	17.3039	16.1143
KH domain-containing, RNA-binding, signal transduction-associated protein 3 [Nannospalax galili]	XP_008852888.2	AAKGVYR	3.52	15.0833	16.578	14.5149	15.9989	16.9371	16.5618	14.4491	15.5213	16.9213	16.1149
vitamin K-dependent protein S [Galeopterus variegatus]	XP_008567376.1	IITGGK	28.37	15.6316	15.6823	15.4054	14.3021	14.3224	0	14.9323	16.0021	13.8078	16.119
methyltransferase-like protein 2A isoform X4 [Oryctolagus cuniculus]	XP_008269889.1	KPAVPTL	9.36	18.4133	15.7171	16.6744	15.5893	16.4931	19.6885	16.9544	19.8393	17.4958	16.1202
hypothetical protein [Homo sapiens]	CAD38857.1	MPQPLRK	3.08	16.9358	16.6573	16.5199	17.8246	16.1206	16.1205	16.9919	15.3835	19.1551	16.1211
uncharacterized protein C2orf81-like [Camelus bactrianus]	XP_010961980.1	QSNPGSK	7.28	18.4169	16.4752	15.6658	18.0134	0	17.0768	20.4437	15.8752	17.9944	16.1238
oocyte maturation factor Mos, partial [Dobsonia viridis]	AAL08089.1	GGXGSVYR	10.82	0	15.9067	15.8474	15.761	16.147	14.8188	15.3104	16.5445	14.088	16.124
Ig gamma-2 chain C region [Fukomys damarensis]	KFO35298.1	VKGNPK	4.63	16.1979	16.4937	16.7762	0	16.3385	14.5503	15.6446	16.3786	17.4627	16.1249
STE20-like serine/threonine-protein kinase isoform X1 [Erinaceus europaeus]	XP_007530538.1	AAAVKEIGR	13.74	16.6315	14.7832	16.6502	17.7988	17.3903	15.6471	0	16.2623	14.1768	16.125
gliomedin [Loxodonta africana]	XP_003420570.1	AGYNTIVR	8.1	16.3829	16.2906	15.4231	16.6015	16.2192	17.4085	20.7225	16.7466	18.8589	16.1269
mitochondrial Rho GTPase 2 [Mandrillus leucophaeus]	XP_011822404.1	LPGVPGER	5.83	16.6805	15.3557	14.1645	16.8761	14.4549	14.9059	16.964	16.5444	17.928	16.1271
protein arginine N-methyltransferase 10 [Tursiops truncatus]	XP_004326791.1	VPLSLMLMR	9.5	17.8578	17.3194	16.7544	16.9633	17.6662	16.8413	17.9222	18.0223	18.4136	16.1278
serine dehydratase-like [Pan troglodytes]	XP_001153764.1	THLGQV	1.71	18.6469	16.0269	18.5963	17.5514	15.4482	16.0081	17.0653	16.053	20.0393	16.1282
ADP-ribosylation factor-like protein 6-interacting protein 1 [Macaca mulatta]	XP_014981158.1	SSVCPMR	11.01	0	17.2906	17.1334	18.4536	15.6528	18.3398	20.0837	16.6789	19.0139	16.1287
proline-rich protein 35-like [Cebus capucinus imitator]	XP_017368160.1	GGPTGG	10.24	16.0471	0	15.4159	14.5449	16.6577	15.2886	0	15.9276	17.6955	16.1293
ankyrin repeat domain-containing protein 10 [Bos mutus]	XP_014336578.1	CNPTLR	3.58	0	15.8515	16.1197	16.7968	16.2032	16.6005	16.6281	17.2492	15.3643	16.1294
phosphatidylinositol 4-kinase beta isoform 1 [Mus musculus]	NP_001280644.1	LLHGGVAISSK	3.25	16.164	15.1684	15.8402	15.651	16.5018	17.0866	14.9255	17.8651	19.6539	16.1295
deoxyribonuclease-1-like 1 [Ailuropoda melanoleuca]	XP_011236026.1	LTLSKAAR	4.22	16.4138	16.8555	17.2969	16.6129	15.1935	16.0785	16.7339	16.4887	18.9499	16.1297
solute carrier family 17 member 9 isoform X3 [Oryctolagus cuniculus]	XP_008251665.1	VDLSPTHEAL	11.99	15.7133	16.8244	15.9098	17.4048	14.8284	16.3735	19.8369	14.2392	17.8021	16.13
oncostatin-M precursor [Mus musculus]	NP_001013383.1	EWDDGSTR	13.88	16.4234	15.6921	16.7127	17.4609	15.7349	18.7901	14.8872	15.7655	19.5478	16.1302
Ig kappa chain precursor V region (hybridoma PTF-02) - mouse (fragment)	pir||S03521	FGGSGSGK	4.64	15.2748	16.8073	0	16.0074	16.1328	17.6279	18.3968	15.6604	19.7029	16.132
NF-kappa-B-activating protein [Myotis brandtii]	EPQ08777.1	EPLYPLTK	8.57	15.8872	15.1564	16.8519	16.3564	15.7274	16.4221	19.769	18.1607	19.2571	16.1327
methyltransferase-like protein 15 [Felis catus]	XP_011285055.1	XHATTER	3.32	16.6761	14.9124	16.599	17.0905	16.673	16.9134	16.1864	17.022	18.0943	16.1346
testis-expressed sequence 13B protein-like [Balaenoptera acutorostrata scammoni]	XP_007178682.1	EHEALR	9.51	18.6895	16.1962	16.5735	16.6733	16.6754	16.4242	16.605	17.4813	15.3841	16.1369
golgin subfamily A member 4, partial [Manis javanica]	XP_017523610.1	VKEANEK	24.79	17.3159	16.8335	17.1154	0	16.8706	16.6913	0	16.8487	17.9048	16.1373
2-oxobutyrate oxidase [Mesorhizobium]	WP_024926401.1	SHPDVAK	9.77	16.2826	0	16.5599	16.8484	16.6168	15.9178	16.8246	15.8515	17.5737	16.1395
mucin-4 [Propithecus coquereli]	XP_012495171.1	VLMTSTSK	8.93	16.5846	14.7041	16.4443	16.1671	17.1123	16.2696	17.1579	16.8464	14.8725	16.1405
unknown	NP_997417.1	IIIFR	21.24	16.9467	17.2262	17.9629	18.6413	17.6194	17.9182	16.0403	0	15.7387	16.1427
fibronectin [Elephantulus edwardii]	XP_006892017.1	IFAMNQGR	8.22	14.4223	14.2991	16.4234	16.3738	16.5543	16.9992	18.4137	15.4461	18.629	16.1434
unknown	XP_003470705.2	GTFSV	6.97	17.3947	16.3596	16.8024	16.6638	16.9926	17.1744	17.2491	15.5499	15.9872	16.1443
glucokinase [Cavia porcellus]	XP_013003648.1	NQGNRAGVGK	10.32	16.647	19.2968	16.2112	14.9458	0	16.8059	16.171	17.6494	14.6206	16.1458
zinc finger protein 334 [Ceratotherium simum simum]	XP_004430602.1	GHAISK	8.81	16.3079	16.0146	15.6826	15.132	16.0426	16.6533	17.1147	15.3292	19.5957	16.1459
zinc finger protein 99 variant, partial [Homo sapiens]	BAD96668.1	QSGDPLPLK	13.37	16.3029	0	17.2652	17.5206	16.9436	16.7628	15.4738	0	15.841	16.1468
ATP-binding cassette sub-family A member 1 isoform X1 [Ochotona princeps]	XP_004580992.1	KHPGSSQK	4.32	0	16.8838	16.3125	16.7115	15.3727	16.1812	14.7796	14.486	10.3108	16.1468
E3 ubiquitin-protein ligase synoviolin [Sorex araneus]	XP_004618577.1	DDAAFR	8.35	14.2918	16.9878	17.119	15.4566	16.1947	17.8805	21.1752	15.5331	0	16.1485
calcineurin subunit B type 2 [Camelus ferus]	XP_014415221.1	KLAAIF	11.84	16.6186	15.7831	0	15.7137	0	16.0626	16.1224	17.0615	17.4178	16.1486
zinc finger protein DZIP1L [Ursus maritimus]	XP_008706352.1	GSHXPTPR	24.71	16.5542	15.7122	15.3543	19.6674	16.8733	17.2415	19.5809	17.6059	20.104	16.1488
hypothetical protein CRE_25322 [Caenorhabditis remanei]	XP_003112918.1	MCSGGQK	4.04	12.4448	15.6624	17.9814	16.9673	17.3323	13.8809	15.6476	16.5093	13.6016	16.1489
unnamed protein product [Macaca fascicularis]	BAE89877.1	DLILSKK	25.07	15.9478	16.6896	17.3791	16.3918	17.5026	16.7487	15.7854	16.5328	16.5079	16.1504
Hypoxia-inducible factor 3 alpha [Pteropus alecto]	ELK12783.1	GTVSALM	8.51	17.1703	17.2094	17.0187	17.1227	15.9615	16.3493	17.5239	16.2407	19.5882	16.151
fibulin-7-like [Camelus bactrianus]	XP_010957292.1	PTPSPAGR	8.89	17.6808	16.4351	16.4696	19.3677	15.8372	16.8332	17.5172	16.3709	19.3748	16.1517
protogenin [Dasypus novemcinctus]	XP_004468394.1	CEDPAGAIGC	8.02	0	0	16.4812	0	15.2111	14.8126	16.1624	16.1921	18.8464	16.1528
inactive caspase-12-like [Physeter catodon]	XP_007112732.1	MMPVSMTGA	13.42	13.5382	18.081	14.2878	17.137	17.6658	14.8262	19.1639	15.2787	17.3561	16.1539
uncharacterized protein LOC108584269 [Papio anubis]	XP_017810402.1	TNQAGIHG	13.92	17.4232	16.4876	16.4013	16.0694	15.8894	0	17.0286	16.1849	17.723	16.1541
uncharacterized protein C12orf60 homolog [Peromyscus maniculatus bairdii]	XP_006976612.1	MSSESEKGK	8.49	14.7009	17.2936	15.2411	15.3816	16.2333	14.7045	18.4351	15.9453	18.3341	16.1547
olfactory receptor 1D2 [Ictidomys tridecemlineatus]	XP_005327988.1	AFQRST	4.22	16.2011	17.4621	16.9138	17.0675	16.9035	0	16.7276	16.2953	18.4852	16.1555
CDNA sequence BC050092 [Mus musculus]	AAH50092.1	HVPSILKEK	3.98	14.997	17.5467	15.9614	12.177	15.3906	14.4645	15.9838	15.301	11.5777	16.156
ubiquitin carboxyl-terminal hydrolase 16 [Orycteropus afer afer]	XP_007941702.1	GTVTPK	13.27	16.7001	16.444	15.0773	15.7346	16.4642	15.4347	17.8812	16.3859	17.258	16.1562
olfactory receptor 2C3 [Cavia porcellus]	XP_012998684.1	VDPANR	8.29	13.375	14.5752	13.0879	0	15.1534	13.5391	14.5712	15.0262	16.9071	16.1572
protein FAM24A [Heterocephalus glaber]	XP_012925275.1	GLGDSEK	4.86	15.6581	15.9861	17.7077	15.7111	0	0	17.2176	16.5702	17.8079	16.1573
eukaryotic translation initiation factor 4 gamma 1, partial [Physeter catodon]	XP_007117676.1	NHDEES	7.92	15.4471	15.9183	14.0518	13.9536	15.6685	16.9161	15.4465	13.209	15.9731	16.1598
serine/threonine-protein kinase RIO2 [Rhinopithecus roxellana]	XP_010386935.1	SSGDPK	7.96	16.5701	16.5502	0	16.4908	16.3265	15.9625	20.3091	16.3258	19.4584	16.1611
melanoma-associated antigen 8-like [Octodon degus]	XP_012372912.1	PHGQVSQDR	10.36	16.2866	13.8699	16.0625	16.1816	16.3603	14.0548	13.3859	16.2772	17.6573	16.1617
unknown	AAH32636.1	AEPVK	2.14	16.0763	13.1837	15.8362	16.0548	15.7297	15.4229	15.1565	12.8538	17.6631	16.163
RELT-like protein 1 [Panthera tigris altaica]	XP_007098983.1	DNGGSR	6.7	0	16.9845	15.511	16.1269	15.828	0	17.6368	15.0561	18.8654	16.164
breast cancer type 2 susceptibility protein [Ictidomys tridecemlineatus]	EAX00788.1	DPATR	2.5	17.0259	16.4217	17.2197	17.2075	18.2266	16.1435	19.0735	16.9898	17.662	16.1641
unconventional myosin-If [Sorex araneus]	XP_004614908.1	GVALSTR	10.56	15.4655	15.8018	15.824	15.4433	16.9216	14.8089	17.2578	17.4444	13.7193	16.1652
molybdenum cofactor sulfurase [Carlito syrichta]	XP_008053710.1	GGGAGDGAAVSR	9.66	0	14.9488	16.6363	16.3443	15.2247	0	17.0441	14.9114	15.8501	16.1678
uncharacterized protein C6orf201 homolog [Elephantulus edwardii]	XP_006888820.1	NANSDWK	16.09	17.1425	15.9176	16.3734	16.0478	16.6751	16.196	19.927	16.4341	19.4957	16.1696
protein FAM135B [Ictidomys tridecemlineatus]	XP_005316188.1	AVELASDR	12.09	16.8763	17.4928	17.1946	16.4691	16.717	14.5872	18.6559	16.994	18.9605	16.1703
tripartite motif-containing protein 65-like [Pongo abelii]	XP_009250305.1	ADGTEK	8.44	16.4612	17.1699	18.0566	16.8008	16.1407	16.991	17.373	16.2527	20.575	16.1707
unknown	XP_004381470.1	AVGLI	7.24	16.3791	16.3048	16.8019	16.961	15.7996	14.5979	15.5487	16.6375	17.7584	16.1716
unknown	XP_010593027.1	SSCGN	3.69	16.6633	16.6845	16.5374	16.7063	17.5986	17.6509	18.7338	16.5265	17.8701	16.1723
Pre-mRNA-splicing factor CWC25 like protein [Myotis davidii]	ELK35883.1	HVAERR	6.79	16.5466	17.4775	16.321	16.5286	17.1082	15.7094	17.5363	14.9138	17.5971	16.1757
serine protease HTRA1 precursor [Bos taurus]	NP_001269011.1	YIGIRMMSLTPSK	6.22	15.0619	13.1853	14.1723	15.8563	0	13.0666	15.0964	17.104	12.1054	16.1757
DDRGK domain-containing protein 1 [Orcinus orca]	XP_004285357.1	EPPAQVPA	3.54	16.9658	16.0856	15.5754	16.8251	15.2561	17.4148	17.7273	14.9891	19.0747	16.1764
chromodomain Y-like protein 2 [Elephantulus edwardii]	XP_006888949.1	KGYSSK	2.17	0	15.9025	0	15.3535	14.9684	0	0	16.4787	13.449	16.1765
rCG21715 [Rattus norvegicus]	EDM13402.1	CTMHTTR	6.87	15.9666	14.726	15.2597	16.403	17.3051	15.4574	19.7793	16.0055	19.6765	16.1772
B-cell antigen receptor complex-associated protein alpha chain [Heterocephalus glaber]	XP_004873123.1	FGMDPR	2.96	18.1933	16.0968	16.6419	16.6657	19.1532	16.2083	16.2273	18.4513	19.411	16.1776
hypothetical protein BOS_12466 [Bos taurus]	DAA24034.1	TPAAAAK	15.15	16.8711	15.8056	15.0834	15.4224	18.2622	16.3212	16.3284	16.8221	13.5644	16.1777
unknown	ABV02582.1	SQRFF	7.08	16.2364	16.8709	15.5604	16.6055	13.3911	16.21	19.8776	0	19.4482	16.1787
E3 ubiquitin-protein ligase UBR4 [Ursus maritimus]	XP_008692889.1	LLMCLLTR	3.76	14.5219	16.6109	17.9301	14.8935	15.2224	0	14.382	15.0862	13.1278	16.1796
uncharacterized protein LOC108534551 [Rhinopithecus bieti]	XP_017735489.1	MEHSHQDK	4.33	17.2307	14.971	16.9827	0	14.0049	16.0096	14.0657	0	18.6008	16.1832
ABCA4 [Canis lupus familiaris]	AAR87835.1	LLISHK	6.71	15.336	15.1386	16.8741	16.8405	17.4806	16.4462	18.7957	0	17.8101	16.1848
plexin-D1 [Cavia porcellus]	XP_005008410.1	VXSMFPTR	12.19	16.8911	15.6072	17.6551	16.8571	16.5564	17.7006	15.5212	17.8008	16.3946	16.1852
histocompatibility antigen-related [Rhinopithecus roxellana]	XP_010366556.1	XQALTHR	12.33	15.5552	17.0131	0	15.8902	15.948	15.2923	16.9301	18.3344	14.1456	16.1865
FAM75-like protein C9orf79 [Cricetulus griseus]	EGW08742.1	HRVHHR	9.1	0	0	16.5449	0	16.8417	14.9613	19.257	17.4207	18.1537	16.1873
alanine--tRNA ligase, mitochondrial isoform X1 [Pteropus alecto]	XP_006926549.1	MPASVVAAGR	15.52	16.9503	16.7847	15.5709	17.5695	17.708	17.2895	19.4122	17.7782	17.194	16.188
von Willebrand factor, partial [Geocapromys brownii]	AIW09169.1	EFMAEV	2.86	15.2035	15.736	0	17.6312	13.1806	15.3679	15.2045	17.729	18.4004	16.188
GAS2-like protein 2 [Loxodonta africana]	XP_010592886.1	GASPQLRESAIDHSPSPVK	3.63	0	15.6011	14.0934	14.7629	15.453	0	16.6596	0	0	16.1882
myb-binding protein 1A [Physeter catodon]	XP_007102856.1	GNTVGGSTCK	12.19	15.2455	16.7269	0	15.4162	13.1705	15.2746	18.0455	15.8739	16.8067	16.1896
uncharacterized protein LOC106730978 [Camelus ferus]	XP_014422928.1	GIAVIR	3.78	15.09	0	14.5757	13.4088	0	15.5185	19.8243	0	0	16.1899
carcinoembryonic antigen-related cell adhesion molecule 6-like [Echinops telfairi]	XP_012862042.1	TITVSVK	11.16	0	14.3739	17.4162	18.4592	16.09	17.7577	21.4895	18.0911	18.9279	16.191
lysosomal alpha-glucosidase-like isoform X2 [Monodelphis domestica]	XP_001378877.2	DPFGILVKR	8.3	16.1179	14.4225	15.9699	15.9491	14.7917	0	15.5114	14.8527	17.9287	16.1914
cell migration-inducing and hyaluronan-binding protein-like [Ornithorhynchus anatinus]	XP_016081670.1	TAHSIR	10.59	16.5684	16.5006	16.0831	16.9918	15.9731	16.4432	17.9891	16.1218	18.5213	16.1923
TCF3 fusion partner like protein [Myotis davidii]	ELK24499.1	KYQVLGR	3.16	18.8908	17.0757	15.6213	16.3844	15.047	18.0062	17.8655	17.2829	19.2978	16.1953
hypothetical protein GW7_10351 [Heterocephalus glaber]	EHA98820.1	GGSCFLVR	6.29	16.6248	18.2523	15.4252	14.251	15.2695	16.7137	16.6762	15.3368	18.5497	16.1965
protein tyrosine phosphatase type IVA 1-like, partial [Carlito syrichta]	XP_008065181.1	TPVLVA	5.82	15.5963	17.7416	18.1933	0	15.7216	16.2387	16.5749	15.0246	18.3413	16.1971
lactase-like protein [Ictidomys tridecemlineatus]	XP_005316779.1	YGGGPSAMK	3.67	15.0259	15.3031	16.4778	15.5997	16.2107	15.6157	15.4557	15.8935	18.4636	16.1994
speckle targeted PIP5K1A-regulated poly(A) polymerase [Trichechus manatus latirostris]	XP_004383907.1	GPDTAQKR	5.28	16.323	16.6294	17.3293	17.2035	16.4867	14.7935	16.4397	18.1411	14.7267	16.1996
spectrin beta chain, non-erythrocytic 5 [Canis lupus familiaris]	XP_013964837.1	THGDPK	2.03	17.6651	15.6511	15.7892	16.5769	16.047	16.3021	17.6891	17.0809	17.9566	16.1997
interferon-induced GTP-binding protein Mx2 [Camelus ferus]	EPY77962.1	AIEELRQCGANVPSHDADK	8.17	0	0	12.9965	0	14.3667	12.6585	14.3543	15.044	18.8347	16.2004
uncharacterized protein C22orf46 homolog [Echinops telfairi]	XP_004700746.2	GNDATK	2.12	16.181	15.5694	0	16.8878	15.9566	15.2045	18.4674	15.492	16.5236	16.2005
deoxyribonuclease TATDN2 [Echinops telfairi]	XP_004702494.1	VVVDTQEK	7.41	15.9473	16.918	0	0	0	17.0249	16.0282	18.6391	18.8897	16.201
uncharacterized protein C10orf91 homolog [Macaca nemestrina]	XP_011722242.1	GQPVIGGCR	6.7	17.6874	18.6017	17.7349	16.4701	18.649	16.4701	15.6711	16.3492	10.4064	16.2023
unknown	XP_013845989.1	TAVSF	6.85	16.5639	15.5105	14.7506	15.5422	16.6862	16.1848	18.7766	17.0931	18.3479	16.2031
melanocortin receptor 5 [Ovis aries]	NP_001072124.1	QRTGVK	6.14	16.6438	15.5836	17.2661	16.3362	16.4988	16.3649	19.4994	18.3045	19.7859	16.2039
FXYD domain-containing ion transport regulator 6 isoform X1 [Mandrillus leucophaeus]	XP_011820225.1	NLKVAA	7.3	13.5619	16.666	16.4524	16.2245	0	15.739	0	16.1184	19.0275	16.2044
Coiled-coil domain-containing protein 116 [Myotis davidii]	ELK26280.1	GPVSHHS	4.04	16.3873	17.5422	17.7236	18.0381	18.1051	18.6034	18.102	18.7011	16.8668	16.2046
5-lipoxygenase, partial [Bos taurus]	CAC33511.1	ANATGG	9.98	15.5624	15.1046	15.2405	0	16.6567	16.14	12.4728	15.5893	18.7542	16.2061
GRAM domain-containing protein 4, partial [Bos mutus]	ELR54690.1	GSVLNMLR	15.65	15.1604	16.9764	0	15.9709	14.7079	16.588	15.1885	12.7058	0	16.2079
interleukin-1 receptor-associated kinase 4 [Sarcophilus harrisii]	XP_003771422.1	GYINNR	4.79	16.1706	18.6235	0	17.4363	17.6	17.9916	20.0295	17.46	21.1605	16.2084
collagen alpha-1(VI) chain [Canis lupus familiaris]	XP_003434049.2	GSRGSK	9.86	16.339	16.3419	16.5806	16.675	15.751	16.9405	16.5741	15.2607	16.4431	16.2085
galectin-1 [Mus musculus]	NP_032521.1	GEVASDAK	4.99	15.5161	15.5629	16.4563	17.8003	15.795	17.0538	21.1253	16.9277	18.0064	16.2106
diffuse panbronchiolitis critical region protein 1 [Sus scrofa]	XP_005665814.1	PTGHGGK	10.28	18.9302	17.9712	0	16.5342	16.9568	0	0	15.4011	19.3472	16.2113
unknown	XP_005857056.1	CCQLI	9.04	17.5577	18.0377	17.3468	16.8351	16.829	17.351	18.0779	17.6179	16.5807	16.2119
GAS2-like protein 3 isoform X2 [Octodon degus]	XP_004623892.1	GADGGGEK	25.22	16.7519	16.0601	0	19.2409	17.8728	18.2668	20.341	0	17.2522	16.2128
GTPase Era, mitochondrial [Monodelphis domestica]	XP_007507934.1	QGLASXSESR	12.16	16.2877	16.6734	14.4209	15.9821	14.7049	16.7983	13.9371	14.3294	15.7825	16.2131
dedicator of cytokinesis protein 4 [Rousettus aegyptiacus]	XP_015978868.1	DKDGPPPR	11.73	16.7275	14.458	16.5307	13.1468	16.9039	14.1338	19.1107	15.0899	19.6063	16.2141
protein-tyrosine sulfotransferase 2 isoform X3 [Microcebus murinus]	XP_012619250.1	GRSSEMR	7.14	12.034	16.6202	16.6866	16.0282	16.0433	15.9452	16.3367	17.49	19.8164	16.2155
interleukin-21 receptor [Acinonyx jubatus]	XP_014917748.1	ISNFGK	18.61	16.5619	16.12	0	16.5212	16.434	17.1105	15.6283	16.3054	17.5128	16.2171
E3 ubiquitin-protein ligase RBBP6 isoform X1 [Loxodonta africana]	XP_003418870.1	STSSSQK	8.64	17.1752	16.6884	17.7292	17.3724	15.8481	20.2871	20.7065	20.0458	17.3508	16.2176
zinc finger protein 638 [Vicugna pacos]	XP_015092493.1	VVATIK	7.71	16.7323	16.9347	15.5496	16.244	17.7672	16.8803	14.8145	15.4174	18.5463	16.2184
high mobility group protein B4 [Pteropus vampyrus]	XP_011356365.1	SDKAGGSN	4.13	16.7738	17.2231	15.5365	16.6219	16.4109	16.56	17.5955	16.7178	18.0792	16.2198
WD repeat-containing protein 87-like [Echinops telfairi]	XP_012863503.1	GEIGKEK	8.28	16.631	16.2132	16.541	15.7918	17.0494	16.4565	16.2539	15.7968	18.3011	16.2204
unknown	pir||S00945	AHRAP	3.41	17.3224	0	15.7656	14.8176	16.5062	16.1712	17.4309	16.0454	20.5982	16.2212
zinc finger protein 256-like, partial [Ailuropoda melanoleuca]	XP_011215367.1	SGVDGASVVK	9.11	15.8581	15.2622	17.0807	15.0615	14.1571	16.01	18.7936	17.1961	0	16.2212
protein FAM209A-like [Bison bison bison]	XP_010848265.1	LTAATGDQR	4.11	15.6792	16.784	14.265	17.2726	15.915	16.095	18.0426	16.2073	16.918	16.224
collagen alpha-1(XXI) chain [Chinchilla lanigera]	XP_005377639.1	DAAEAMR	7.18	15.7461	14.9085	13.7873	16.074	15.5232	13.5844	14.9586	15.9039	18.2061	16.226
UBX domain-containing protein 2B [Jaculus jaculus]	XP_004653397.1	FSSADKTK	8.19	17.4677	17.7649	15.5732	16.1928	0	16.685	0	16.8643	19.1149	16.2283
synaptogyrin-2 [Tursiops truncatus]	XP_004313386.1	AGGSXDLR	10.67	14.1885	15.7302	13.6866	14.9583	15.6085	15.4789	17.5692	15.3314	15.0619	16.2289
unknown	AAQ04064.1	NDGYS	8.7	15.7318	15.359	15.9308	16.0818	15.7639	15.135	20.8684	16.8245	20.2893	16.2292
myotubularin-related protein 5 [Myotis lucifugus]	XP_014304726.1	LLPGGGGGGGGR	7.65	14.9933	16.2776	15.8626	15.6705	15.1106	17.0842	16.3575	17.8035	16.7729	16.2302
armadillo repeat-containing protein 10 [Ochotona princeps]	XP_004591499.1	AAAITPAF	5.38	16.7004	15.6833	16.8857	16.2537	16.0236	0	17.3645	16.1454	17.4956	16.2303
unknown	NP_001253612.1	ALPHS	3.46	17.105	17.4911	19.7367	17.0137	16.7928	17.8451	21.2494	16.2049	20.7515	16.2313
zinc finger protein 256-like isoform X1 [Bison bison bison]	XP_010855952.1	SFITTSKLR	9.54	16.3485	16.1576	15.7893	15.9372	15.9429	15.3652	16.5308	15.5555	18.2789	16.2319
iroquois-class homeodomain protein IRX-4 [Sorex araneus]	XP_004621446.1	VPATPDR	7.73	17.8683	16.1087	15.994	17.2513	17.0957	18.2479	17.3499	20.2245	14.4044	16.2338
STE20-related kinase adapter protein alpha-like, partial [Ornithorhynchus anatinus]	XP_016081786.1	VHLAGLR	6.96	0	15.9266	16.2148	12.6506	16.9624	13.4418	19.8595	15.6285	18.8869	16.2396
tumor necrosis factor receptor superfamily member 19L [Trichechus manatus latirostris]	XP_004382004.1	ALLSSGTNHTK	5.99	14.4047	15.749	13.3177	0	0	15.4646	13.5312	15.2431	10.9977	16.2403
Usher syndrome type-1C protein-binding protein 1 [Macaca mulatta]	XP_001113384.1	TDGGSGR	6.9	16.0079	15.4669	14.7953	13.9222	15.4779	16.3783	16.4295	16.0616	13.9891	16.2409
interleukin-1 receptor-associated kinase 3 isoform X1 [Miniopterus natalensis]	XP_016055119.1	GRPSSSR	8.46	16.0129	0	17.3321	14.9362	16.6422	15.3487	16.9771	16.8825	18.9911	16.2412
volume-regulated anion channel subunit LRRC8E [Acinonyx jubatus]	XP_014922991.1	ATATVEASAGPGXANEGEKEK	11.33	7.7679	12.8455	16.5228	12.7565	16.7743	0	20.3082	16.7762	0	16.2446
neurofilament medium polypeptide [Otolemur garnettii]	XP_003794008.1	AKPEAGVGK	2.82	16.3257	16.3082	17.1279	17.6135	16.9792	17.172	16.6704	16.8685	18.2105	16.2462
hypothetical protein H920_06731 [Fukomys damarensis]	KFO31840.1	ESMSAGPK	8.94	14.8579	14.3214	19.1163	18.229	16.8703	19.7784	15.8561	20.6702	17.0646	16.2489
Translationally-controlled tumor protein [Pteropus alecto]	ELK15698.1	FSNIYKIR	12.85	15.2282	0	15.5841	14.9459	13.5094	15.2784	19.1594	11.9136	9.36945	16.249
Multiple PDZ domain protein [Myotis davidii]	ELK36008.1	LTAPAR	2.27	15.5139	17.7953	16.6033	17.7699	14.7308	15.9517	16.2284	18.4033	16.7179	16.2498
molybdenum cofactor sulfurase isoform X1 [Ovis aries]	XP_014959024.1	HEALPGVR	12.87	15.8538	16.2584	14.0592	15.7087	15.2609	16.5809	16.3961	17.3406	18.9584	16.2537
exportin-5 [Sorex araneus]	XP_004605994.1	VSMTNLVR	5.2	14.0486	14.3364	14.6867	15.4628	14.9124	15.2351	14.8586	15.6144	16.9195	16.254
hexokinase HKDC1 [Echinops telfairi]	XP_004701445.1	SSVRMYNK	5.08	14.3	16.8657	0	15.3475	14.1733	17.5527	15.8424	16.8859	18.1062	16.2544
rCG29838 [Rattus norvegicus]	EDM01396.1	KLSMTGK	2.98	17.047	16.6018	17.1607	17.6189	16.3512	17.5102	18.424	16.4512	19.8885	16.255
DNA polymerase subunit gamma-2, mitochondrial [Miniopterus natalensis]	XP_016060103.1	PSGAAVR	3.28	17.299	15.9179	15.0556	16.9229	16.8914	16.8144	14.591	16.512	15.8373	16.2554
adipocyte enhancer-binding protein 1 [Microtus ochrogaster]	XP_005366239.1	EGSNPK	10.23	18.3848	14.2281	16.8033	17.8098	16.3657	16.9945	19	17.419	16.4097	16.2565
Tripartite motif-containing protein 43 [Pteropus alecto]	ELK00440.1	KSESVQLK	6.38	17.4252	12.039	14.7378	15.3491	15.836	12.685	20.5106	16.4218	17.466	16.2624
retinoic acid receptor responder (tazarotene induced) 2 isoform 2-like protein [Camelus ferus]	EPY75557.1	MVALEEFHK	6.01	16.9538	18.0311	16.73	14.2784	18.1347	15.8289	0	15.2386	13.1042	16.2627
tastin [Sorex araneus]	XP_004601860.1	ETGGGIR	15.14	15.857	16.0208	14.783	16.1302	13.6718	16.0709	15.4954	16.0883	17.5169	16.2629
hCG1786640 [Homo sapiens]	EAW92575.1	GYSSGK	3.92	15.5091	16.0041	15.4351	0	17.951	16.6583	15.83	16.9115	18.2078	16.2634
60S ribosomal protein L34 [Heterocephalus glaber]	EHB11489.1	AYSGFMCAK	4.89	15.9747	17.3187	17.0329	18.2514	17.5622	17.3227	18.1469	18.5633	19.0872	16.266
G-protein coupled receptor 179 isoform X1 [Ovis aries]	XP_014954232.1	EPAAAPGLRK	16.05	16.0306	16.087	15.0365	13.8351	14.8521	14.9298	12.3261	15.9358	17.9123	16.2663
uncharacterized protein LOC108593190 isoform X3 [Callithrix jacchus]	XP_017831765.1	ADLVFIK	6.62	16.2773	15.0253	0	15.9951	15.1116	15.5872	19.545	16.1403	20.0641	16.2669
psychosine receptor [Echinops telfairi]	XP_004698810.1	GHQTGK	4.05	15.37	15.301	15.3999	15.6465	16.5974	12.5228	16.8348	16.0124	18.741	16.2669
protein diaphanous homolog 2 [Ornithorhynchus anatinus]	XP_007669780.1	HNGAITSV	6.93	17.5268	16.9933	14.6198	16.2576	15.9788	13.8204	16.7629	18.1171	18.6527	16.2691
Solute carrier family 15 member 3 [Myotis davidii]	ELK26886.1	GAPASGYK	5.41	20.0645	18.348	17.0989	19.3831	16.245	16.4413	17.0564	18.8457	20.2727	16.2695
aristaless-like homeobox 3-like protein [Camelus ferus]	EPY73187.1	LEEPGDGK	12.88	14.3211	15.7964	16.9901	16.5083	16.2616	16.8205	18.0226	16.7817	19.1899	16.2729
uncharacterized protein C12orf61 homolog [Chlorocebus sabaeus]	XP_008003575.1	HVPSCAVR	6.69	17.6456	15.7028	16.273	16.5918	16.9799	16.3555	18.0356	18.3632	15.0791	16.2737
acrosin, partial [Sylvilagus floridanus]	ABY83677.1	MIQPAT	4.11	0	14.7965	16.2185	16.5529	13.8024	0	20.3555	14.4813	19.1068	16.2744
isoprenoid synthase domain-containing protein [Physeter catodon]	XP_007118360.1	RGVAETK	5.41	15.6427	16.3417	17.6529	16.6618	16.6655	13.4743	13.4348	15.2399	18.4863	16.2754
dynein heavy chain 12, axonemal [Aotus nancymaae]	XP_012316029.1	ADVEEFSR	6.01	18.7595	16.8621	14.5849	16.2904	14.6419	15.4203	14.2584	15.1261	19.155	16.2755
mitochondrial enolase superfamily member 1-like [Pantholops hodgsonii]	XP_005979070.1	GASMPK	8.61	17.2184	14.6327	16.3135	15.9892	16.4122	16.5658	20.9968	16.7581	19.6942	16.278
unknown	XP_012968196.1	ARLAA	5.53	16.011	16.3359	17.8834	0	16.4242	17.7554	19.2507	16.5748	0	16.2783
perilipin-4 [Manis javanica]	XP_017506484.1	TVLTGXK	6.79	17.4803	16.6006	16.7874	14.9059	14.9803	16.7557	18.7402	15.8186	18.7604	16.2787
DNA-directed RNA polymerase subunit beta-like, partial [Pantholops hodgsonii]	XP_005973691.1	DIVYVR	5.33	16.9076	17.3959	16.4361	16.877	16.9158	16.4303	15.9115	16.3971	18.312	16.2787
uncharacterized protein LOC108590260 [Callithrix jacchus]	XP_017824729.1	DVGGPR	11.79	17.5959	16.0978	16.7222	17.066	15.8932	0	18.0657	15.4421	18.8566	16.2788
unknown	ELK13072.1	TPSYK	3.16	15.3822	16.5247	14.4235	13.0073	15.3234	13.7803	19.6923	15.6622	19.9973	16.2789
zinc finger protein 658 [Odobenus rosmarus divergens]	XP_012422920.1	ADYMNVCK	2.09	15.9146	16.7834	16.491	15.7422	13.1222	17.0234	19.6615	13.9115	20.289	16.2799
Filaggrin [Tupaia chinensis]	ELW47360.1	QSTVTQGR	13.05	0	17.2466	16.4531	15.2435	14.8301	16.4267	17.3742	16.7728	17.98	16.2805
zinc finger protein 133 isoform X1 [Chinchilla lanigera]	XP_005380978.1	SNLVAHRR	13.25	15.6549	14.8143	14.7602	14.9977	13.6429	15.5129	13.8946	16.0894	16.829	16.2832
synaptonemal complex protein 1 [Orcinus orca]	XP_004263278.1	NVPTEESSK	7.79	14.4137	15.9255	15.5364	15.399	16.1723	15.8464	17.3065	12.9242	17.8107	16.2869
serine protease 42 [Ceratotherium simum simum]	XP_014643916.1	VGLEDPR	19.64	16.482	0	17.1851	0	16.1408	16.601	0	15.6065	20.1025	16.2874
protein HGH1 homolog [Nannospalax galili]	XP_008832759.1	GEGASPT	9.59	16.7526	17.0591	13.8682	17.0905	15.6207	17.3734	18.4366	17.489	16.1682	16.2882
sialic acid-binding Ig-like lectin 10 [Nomascus leucogenys]	XP_012365337.1	KPELLEET	10.66	17.7155	17.4096	16.5641	16.8598	15.5206	18.0274	17.1052	17.3328	19.0345	16.2891
tectonin beta-propeller repeat-containing protein 2 [Dasypus novemcinctus]	XP_004483593.1	VLLISTLQR	12.19	15.1707	15.7545	15.7781	16.9343	16.5266	15.8716	18.5732	18.6779	16.2155	16.2901
coiled-coil domain-containing protein 112 [Trichechus manatus latirostris]	XP_004377037.1	DEEERGK	8.64	17.0049	16.366	18.6376	19.008	16.8825	19.502	21.3412	0	19.5808	16.2917
zinc finger protein 564-like isoform X1 [Dipodomys ordii]	XP_012883806.1	AFASTR	5.29	16.0985	15.2314	17.8298	16.5277	16.9428	0	16.6805	16.8888	18.8419	16.2945
olfactory receptor 4A4 [Loxodonta africana]	XP_010599947.1	IVTIENGR	5.69	16.1321	16.1593	16.5683	18.0382	16.2987	15.7627	18.1413	14.7203	19.5942	16.2959
macrophage mannose receptor 1-like [Nomascus leucogenys]	XP_012359414.1	ETMXHAR	13.63	17.8581	18.2233	0	17.4319	16.8011	17.7826	17.0039	0	18.8452	16.2969
hypertrophic agonist responsive protein B64, isoform CRA_a [Rattus norvegicus]	EDM03167.1	LTHVTGK	15.27	16.2443	17.2871	16.0946	16.4379	15.7163	15.354	17.7755	16.4371	18.035	16.2976
fatty acid-binding protein, epidermal-like [Leptonychotes weddellii]	XP_006726940.1	GFGEYMK	7.05	14.6003	15.2453	17.3179	17.9854	16.2499	17.1311	18.6661	16.0915	17.4001	16.2981
roundabout homolog 3 [Nannospalax galili]	XP_008833263.1	GTGTVAAAER	11.32	11.2476	15.9825	15.4509	13.1175	14.8484	15.8995	17.5461	16.6639	18.9021	16.2985
hypothetical protein [Pongo abelii]	CAH93095.1	NNSVFEN	4.82	15.0518	16.4312	16.0188	17.1752	17.2386	13.9914	15.7677	13.7606	12.8065	16.2988
hypothetical protein I79_016959 [Cricetulus griseus]	EGW10469.1	SPFKGSI	8.83	0	16.0874	0	16.1133	14.9495	17.2257	0	16.111	15.0656	16.3015
zinc finger protein 42 homolog [Pan troglodytes]	XP_016806568.1	ITRGXK	12.15	16.6956	15.8424	17.2939	16.9331	16.3848	18.4254	19.5517	17.3366	20.0657	16.3047
MAP7 domain-containing protein 3-like isoform X1 [Physeter catodon]	XP_007100321.1	TSRSVSAR	16.34	17.0677	16.6724	17.2233	17.1345	16.5878	16.0017	16.8631	18.326	19.4138	16.3048
synaptotagmin-like protein 3 isoform X1 [Sorex araneus]	XP_004600831.1	ARLGSK	15.74	17.0461	17.5652	16.1815	17.8114	14.9805	16.0884	17.3418	0	18.7116	16.3049
dynein heavy chain 7, axonemal [Pan paniscus]	XP_008948883.1	DVLSSLXK	16.12	14.1659	15.2231	14.8918	17.5015	15.8046	13.1245	14.3869	16.5711	17.766	16.3072
methyltransferase-like protein 25 [Rattus norvegicus]	NP_001101559.1	AAASPLPR	3.18	16.6739	0	17.0415	17.4939	16.6339	16.6279	0	0	15.7635	16.3075
ubiquitin-conjugating enzyme E2 Q1 [Ursus maritimus]	XP_008694827.1	GRGLFTISSK	5.2	15.3122	12.8342	11.5653	13.3348	16.1487	15.6844	18.705	15.9354	17.6903	16.3097
conserved oligomeric Golgi complex subunit 4 [Callithrix jacchus]	XP_008984436.1	ADLESLPK	4.64	16.5643	14.5651	14.9288	17.7488	13.7584	17.2473	20.5301	15.7469	19.3233	16.3099
surfeit locus protein 2 [Ceratotherium simum simum]	XP_014637782.1	MGEPAADVR	15.64	14.9264	16.9907	15.8928	15.5842	16.8516	15.4115	15.617	15.7642	17.5485	16.3105
terminal uridylyltransferase 7 [Otolemur garnettii]	XP_012668448.1	AGSKHEK	10.08	0	16.7849	16.4778	17.1161	0	15.6739	15.9547	17.2831	17.9852	16.3111
unknown	ELK03763.1	AMTPK	3.93	18.1752	17.001	17.9272	17.1215	17.2185	17.7444	20.5511	16.4529	18.9614	16.3123
protein SFI1 homolog isoform X9 [Chlorocebus sabaeus]	XP_007973685.1	SVFSPRPT	4.4	17.2477	15.7544	16.1517	15.76	16.0242	16.6078	17.5537	16.1276	17.918	16.313
Zinc finger MYM-type protein 5 [Fukomys damarensis]	KFO29175.1	AGPLRARPR	6.33	18.0731	0	14.4318	16.6043	16.0052	15.7771	15.7921	0	19.0006	16.3143
follistatin-related protein 4 [Microcebus murinus]	XP_012617719.1	NGVDVSTLMSK	14.02	16.0052	16.6745	16.6122	15.7991	17.0888	16.9042	16.0357	16.1679	17.9861	16.3146
ribosomal L1 domain-containing protein 1-like [Cebus capucinus imitator]	XP_017400133.1	HATGXK	10.81	15.6306	14.2694	14.5945	13.8293	15.6563	15.4515	17.2849	13.8977	17.1315	16.3157
nucleolar protein 14 [Mus musculus]	NP_083554.2	EGEDGDKPK	6.28	17.0348	15.8724	15.0329	0	17.703	11.9008	12.1565	14.4824	15.0892	16.3173
dual specificity protein kinase CLK4 isoform X1 [Myotis brandtii]	XP_005865524.1	MVESAGAMK	1.23	16.5432	14.2838	13.4434	14.9491	14.9361	15.5211	14.6308	16.2457	17.0255	16.3193
myeloid zinc finger 1 isoform 1 [Mus musculus]	NP_665818.2	SGTGAMRGGR	11.22	16.1083	16.6909	16.8691	16.6094	17.2332	15.743	16.341	16.5538	19.4064	16.3195
Regulator of G-protein signaling 7 [Homo sapiens]	AAH22009.1	LTSLAQSY	8.76	15.3718	16.9319	16.2816	15.8838	16.0428	16.0705	19.4674	15.357	19.1142	16.3207
hypothetical protein PANDA_011136, partial [Ailuropoda melanoleuca]	EFB20103.1	GDEAEA	3.02	0	15.7819	15.7108	15.0513	16.8675	0	16.6163	0	15.1427	16.3208
protein SSX1-like [Ursus maritimus]	XP_008696092.1	GSSFAKNSR	9.8	15.2399	16.8261	16.6637	16.6954	16.4365	17.7852	17.0563	15.5427	18.8091	16.3223
calpain-8 [Heterocephalus glaber]	XP_004867485.1	MAAQAAGVRR	14.56	15.1805	15.8803	0	15.8676	0	14.8432	16.3462	15.1834	13.4796	16.3229
olfactory receptor 4B1-like [Echinops telfairi]	XP_004708504.1	STRSTG	7.37	16.8144	16.7177	15.1357	15.3314	15.8712	17.1208	20.4051	15.9954	20.375	16.3233
Valyl-tRNA synthetase [Myotis davidii]	ELK23392.1	QSMGSEPGP	4.06	16.8248	0	17.2543	15.6537	16.0031	16.5946	14.2825	16.1667	13.1836	16.3243
centrosomal protein of 170 kDa isoform X5 [Erinaceus europaeus]	XP_016048683.1	EGTSSSGSK	15.58	16.1827	15.2258	11.9479	14.2787	17.0353	18.5595	17.0262	0	19.9288	16.3244
unknown	XP_003359940.1	IAAPR	4.33	16.3687	15.9837	16.0552	17.4096	16.3444	15.7094	17.651	16.2099	20.0252	16.3244
thyroid hormone-inducible hepatic protein, partial [Manis javanica]	XP_017509661.1	AXEVMR	7.07	17.5784	15.0618	16.0907	16.133	16.6364	15.6164	16.0324	16.2873	18.0207	16.3252
collagen alpha-1(I) chain-like [Rousettus aegyptiacus]	XP_015990633.1	SATRPAAGR	10.97	14.2199	17.2112	16.337	17.177	15.4126	15.7296	20.8056	16.3833	18.0413	16.3268
ribonuclease H2 subunit A [Ornithorhynchus anatinus]	XP_007666574.2	XAGRDSR	10.89	16.2719	14.6272	16.5276	15.6834	16.057	17.1759	16.9901	15.925	17.922	16.3277
Cspp1 protein [Mus musculus]	AAH19581.1	GKASEK	9	15.8732	17.5018	16.2018	0	15.736	0	16.395	0	20.249	16.3277
protein MAK16 homolog [Vicugna pacos]	XP_015108188.1	IIPIARK	6.34	0	16.7921	16.5673	15.8501	16.7037	15.5274	17.4201	14.8266	19.7079	16.3295
WD repeat-containing protein C2orf44 homolog isoform X1 [Fukomys damarensis]	XP_010603201.1	EADVTRR	18.13	18.2232	17.5419	15.6058	17.3085	16.4306	0	19.7838	16.6932	20.0866	16.3314
homeobox protein Hox-D8 [Eptesicus fuscus]	XP_008136972.1	SSYFVNPSPYAKYK	7	0	0	0	15.3888	0	17.8303	0	0	0	16.3315
angiopoietin-2 [Acinonyx jubatus]	XP_014935640.1	EXMDSRGK	10.45	14.9316	16.7989	16.4015	15.7801	0	0	16.9448	16.6179	18.2122	16.3324
cytochrome c oxidase subunit 1-like [Pantholops hodgsonii]	XP_005977096.1	AQFSGIR	7.97	17.4847	16.4428	16.7329	15.6078	16.3777	16.7206	0	14.5142	19.4378	16.3332
unknown	EAW72929.1	VKFHT	6.5	17.3674	17.8142	15.9209	14.1374	15.9151	17.8651	18.87	16.8253	19.3584	16.3332
multidrug resistance-associated protein 5 isoform X1 [Saimiri boliviensis boliviensis]	XP_003926991.1	STSGPHR	6.2	14.9295	15.9658	16.6387	16.7226	14.8026	16.1345	0	15.7039	18.3084	16.3334
olfactory receptor 8D2 [Dasypus novemcinctus]	XP_012384756.1	KVVGGI	2.79	15.9644	15.3483	16.1525	15.924	16.0882	15.7723	21.4423	16.5838	19.7141	16.334
piezo-type mechanosensitive ion channel component 2-like [Monodelphis domestica]	XP_016285057.1	LTASFLK	4.02	18.6922	16.2715	15.8409	17.0081	0	17.6417	21.7384	15.7743	19.5899	16.3356
histone-lysine N-methyltransferase ASH1L isoform X1 [Macaca fascicularis]	XP_015311476.1	NVIRQTK	8.62	16.5922	16.4971	15.5576	15.2011	17.2676	17.6374	17.1441	0	18.499	16.3359
disintegrin and metalloproteinase domain-containing protein 32-like [Erinaceus europaeus]	XP_016040862.1	SKSQEST	6.38	0	15.3093	13.8443	14.6594	14.1935	12.5324	14.0874	13.8249	14.2823	16.3368
G-protein coupled receptor 132 [Macaca mulatta]	XP_001096948.2	GDRNAVCGLEER	13.4	0	15.9793	16.6093	0	0	13.2484	0	14.4393	18.7397	16.3383
chromosome 2 open reading frame 16, partial [Homo sapiens]	EAX00566.1	ILPGSPVK	16.36	16.7415	15.4557	0	15.4145	16.545	16.7715	16.0967	16.7371	17.5071	16.3392
unknown	XP_006901937.1	HQDPI	6.42	16.796	16.8602	19.1664	17.6242	17.1752	17.3235	17.7409	18.9221	19.5385	16.3402
ubiquitin thioesterase OTUB1 [Canis lupus familiaris]	XP_013976420.1	EGVELRR	7.08	18.0756	16.0446	16.6759	17.4771	16.3351	18.411	19.6034	16.7365	17.6599	16.3406
keratin, type II cytoskeletal 1 [Homo sapiens]	NP_006112.3	FSSCGGGGGSFGAGGGFGSR	86.14	0	0	18.4616	16.9098	0	15.8341	17.3788	17.3338	20.0478	16.3409
prolactin regulatory element-binding protein isoform X1 [Mesocricetus auratus]	XP_005073589.1	GAAPSEKK	9.11	14.2282	13.5698	16.1793	16.3659	15.0439	0	16.513	0	17.6539	16.3412
ubiquitously transcribed tetratricopeptide repeat Y-linked protein, partial [Papio anubis]	ADI56130.1	STSQIIPSMS	9.65	17.1922	15.9809	15.1817	16.2882	18.2019	17.1421	17.0585	16.4043	18.2174	16.3415
hypothetical protein MELLADRAFT_101250 [Melampsora larici-populina 98AG31]	XP_007403993.1	IFEHVSSK	11.55	16.01	13.7717	15.6587	15.6351	16.1508	17.5122	16.3985	17.4943	0	16.3425
hypothetical protein [Homo sapiens]	CAI46098.1	AGTHMLR	15.73	17.7034	15.1176	17.5996	14.6984	17.2851	15.9355	15.4333	14.1985	18.4091	16.3444
FRAS1 related extracellular matrix 1 [Camelus ferus]	EPY74767.1	SGAVLAL	2.41	16.0794	16.4873	15.7409	15.7858	0	0	14.9993	15.8699	17.5185	16.3448
myelin basic protein isoform X1 [Monodelphis domestica]	XP_007487868.1	TPPAGQGKGR	4.24	16.1965	15.4116	15.5958	15.1034	0	13.005	19.4414	16.891	18.6776	16.3459
cadherin, EGF LAG seven-pass G-type receptor 2 (flamingo homolog, Drosophila) [Homo sapiens]	EAW56372.1	VGSALLDTANK	14.03	14.6437	17.6238	15.1461	12.3177	15.1085	11.9478	19.926	15.7861	17.3719	16.346
uncharacterized protein C1orf64 homolog [Heterocephalus glaber]	XP_004850413.1	VGPTMASP	12.19	0	16.1201	16.2745	14.9169	14.9689	15.766	15.3804	17.1868	17.9589	16.3461
hypothetical protein [Pan troglodytes]	BAK64041.1	VRAQSS	7.58	16.9387	15.4413	15.7405	15.6242	15.3171	16.1083	16.9348	16.8174	18.9511	16.3468
unknown	OBS60022.1	LMRDM	12.89	16.9428	17.2107	16.3462	16.3412	16.5325	16.5603	17.899	16.772	18.2068	16.347
golgin subfamily A member 1 isoform 1 [Camelus ferus]	EPY78699.1	AAESEAATTR	10.1	16.2255	0	15.3939	16.4936	15.274	17.2993	20.2224	18.997	18.7519	16.3475
NEDD8-conjugating enzyme UBE2F isoform X1 [Mus musculus]	XP_017177752.1	MLHMEPQGLR	2.53	0	0	10.6748	15.0418	15.2523	18.8701	14.1886	13.4109	0	16.349
KAT8 regulatory NSL complex subunit 1 [Camelus ferus]	XP_014408475.1	SGRETEVAPTSPPVVPLK	11.44	0	0	14.6963	14.0513	0	15.1081	17.2083	16.6249	17.9649	16.3503
pro-epidermal growth factor [Ornithorhynchus anatinus]	XP_016083447.1	YTGMDR	6.24	16.4799	17.1416	16.0422	16.2191	16.0313	16.4198	19.9138	16.7922	20.554	16.3534
adenomatous polyposis coli protein isoform b [Homo sapiens]	NP_000029.2	QSTFPQSSK	6.38	14.5717	15.2811	15.8798	14.3138	13.2437	15.2838	14.4262	15.0332	18.3207	16.3562
transcription factor SPT20 homolog [Equus caballus]	XP_001492978.3	SFMPGSK	8.22	15.45	17.1311	15.4793	15.9973	15.7989	17.0696	15.1383	16.1554	18.0917	16.3564
superoxide dismutase copper chaperone [Homo sapiens]	AAM50090.1	ESAQPPAHL	7.37	16.6662	16.4475	15.7661	16.6432	17.282	18.8106	16.4897	16.5724	14.0309	16.357
unknown	ADI96129.1	GSIVX	1.77	14.8123	15.8575	15.1103	15.8024	15.5913	14.7445	16.7136	14.5642	15.7456	16.3585
transmembrane protease serine 11D [Pongo abelii]	XP_009238238.1	NXNGASMKSR	11.25	0	17.3922	14.0161	15.2582	14.7098	0	20.7477	12.6614	19.2212	16.3602
isocitrate dehydrogenase [NAD] subunit beta, mitochondrial [Mus musculus]	NP_570954.1	SKVTAVHK	11.65	17.8985	15.3942	17.4515	17.5448	16.9745	16.7214	18.2498	16.7662	15.5065	16.3606
telomerase Cajal body protein 1 [Pongo abelii]	XP_009249527.1	TGAASSSMLHIK	2.88	12.0657	14.4475	11.0231	0	12.0118	0	19.7924	0	18.7333	16.3608
suppressor APC domain-containing protein 2 [Bos mutus]	XP_005887126.1	AGAVTCR	7.87	15.7108	0	17.1956	16.3312	16.5037	16.8899	17.8668	16.7623	19.3776	16.3608
THO complex subunit 2 [Tupaia chinensis]	XP_006146024.1	EREVDK	8.36	16.7474	0	15.6543	14.681	16.7962	0	20.3376	17.9262	18.7108	16.3646
uncharacterized protein LOC105863919 [Microcebus murinus]	XP_012606950.1	LASCPCR	4.68	0	16.3362	16.5742	16.0704	17.5317	14.9939	16.4613	0	17.8088	16.366
unknown	XP_006163540.1	RSPST	7.66	16.5169	17.3861	17.3336	16.9989	0	16.6191	16.7468	0	17.9816	16.3662
interleukin-10 receptor subunit beta isoform X1 [Camelus bactrianus]	XP_010954869.1	TLYPTK	7.93	15.4831	17.2471	0	16.0854	16.1721	14.8823	15.6677	13.1367	17.1504	16.3667
unknown	BAE89398.1	NIHDS	5.14	15.9934	15.2055	16.2949	0	16.7656	16.1937	16.7652	15.9025	17.4071	16.3673
dual specificity tyrosine-phosphorylation-regulated kinase 1A-like [Camelus dromedarius]	XP_010986133.1	MLDYDPKAR	11.2	0	18.8065	17.6887	18.3704	16.8002	17.5931	20.484	19.2776	19.0041	16.3678
unknown	EDL37500.1	AEPFL	8.42	17.3036	16.1758	16.6493	16.1061	15.9803	16.2488	17.2359	17.9376	15.4681	16.3682
armadillo repeat-containing protein 4 [Pongo abelii]	XP_009243483.1	DISGSYK	4.6	15.2158	15.9455	15.063	16.3435	15.4606	16.4997	14.1135	0	18.7369	16.3685
T-lymphoma invasion and metastasis-inducing protein 1 isoform X1 [Chinchilla lanigera]	XP_005375714.1	HATLGR	7.61	16.3452	15.4617	16.8491	16.2661	16.6919	16.5292	17.113	15.761	14.6592	16.3685
galactosylgalactosylxylosylprotein 3-beta-glucuronosyltransferase 1 isoform X4 [Condylura cristata]	XP_012585136.1	LPGKQPPPR	1.37	16.5677	15.0692	15.9189	15.619	15.769	16.0589	15.2099	16.6673	17.1613	16.3695
leucine-rich repeat-containing protein 16A [Jaculus jaculus]	XP_012806998.1	VALLPPALRK	3.11	0	0	15.4359	14.592	15.1275	15.2258	19.6854	16.3101	18.3987	16.3699
melanoma-associated antigen C1-like [Homo sapiens]	XP_011507327.1	TIITFMR	5.89	16.9032	16.7911	0	16.7558	16.8467	18.1115	18.6744	17.5175	18.7709	16.3703
unknown	XP_010964850.1	QPLGP	10.15	16.6556	17.6376	17.3634	16.9193	17.7567	17.3793	18.2593	18.2083	17.7626	16.3707
uncharacterized protein C7orf34 [Octodon degus]	XP_004629169.1	TSLGSQPCR	6.75	16.093	15.3168	15.1035	13.4743	15.8051	14.9205	13.4169	15.0911	17.6335	16.371
protein THEMIS2 [Ailuropoda melanoleuca]	XP_002913371.1	DPRHTK	8.55	18.1895	14.844	15.5426	17.5174	15.1017	15.5429	21.2504	15.8199	18.2928	16.371
lactotransferrin [Chrysochloris asiatica]	XP_006868875.1	KGNDCPR	14.02	18.2567	16.6765	0	17.5384	17.8664	17.8786	20.0166	17.7005	18.3838	16.371
WAS/WASL-interacting protein family member 3-like [Mustela putorius furo]	XP_012919062.1	CGVLRSLALR	6.11	0	17.5101	16.8257	17.0269	15.6079	17.2519	0	16.1155	19.0066	16.3716
gene model 347, (NCBI), partial [Mus musculus]	EDL08379.1	ASVSARVQM	7.83	0	14.2732	14.7556	15.5969	15.2652	16.644	19.9132	19.1751	17.3614	16.3732
FERM domain containing 6, isoform CRA_c [Homo sapiens]	EAW65668.1	LNGHSGLIVK	16.8	15.5518	15.8323	16.3869	14.8453	15.9039	17.0532	0	16.1318	17.573	16.3739
diacylglycerol kinase kappa [Peromyscus maniculatus bairdii]	XP_006995471.1	NTAQMLMR	11.44	14.6478	14.3248	15.0868	15.5118	15.5596	15.5265	15.7409	16.8581	17.718	16.3741
cathepsin Z, partial [Eptesicus fuscus]	XP_008158749.1	GDQLAHPGR	3.95	15.9587	17.7472	15.4883	17.0226	16.7686	16.5684	16.888	16.0586	18.6024	16.3747
uncharacterized protein C3orf22 homolog [Chrysochloris asiatica]	XP_006876292.1	EVSRGIS	7.74	17.3354	15.1246	15.2356	15.0699	16.3281	16.3011	16.2838	15.7547	13.7489	16.376
hypothetical protein A6R68_20195 [Neotoma lepida]	OBS81648.1	NVAXPFDR	18.53	15.7655	16.7268	16.6842	17.494	16.4478	15.9504	15.6868	16.2555	15.1883	16.376
complement C1r subcomponent [Echinops telfairi]	XP_012861477.1	EMGEDG	9.67	16.1496	16.586	16.0123	17.4556	16.6947	17.0523	16.6961	17.0701	18.2037	16.3763
pleckstrin homology domain-containing family A member 6 isoform X8 [Marmota marmota marmota]	XP_015339392.1	ASSHNDR	6.6	16.0445	16.3545	16.0881	0	15.5474	13.3502	15.5327	0	18.2061	16.3767
olfactory receptor 10A7 [Canis lupus familiaris]	XP_543608.3	VLKLDAF	5.33	16.2291	16.7431	16.0622	14.2885	15.0907	14.3841	16.1628	16.7545	18.1624	16.3775
mas-related G-protein coupled receptor member A8-like [Bubalus bubalis]	XP_006045136.1	TESGGL	3.85	16.0473	16.0667	0	17.1716	16.9844	16.4679	17.5306	15.7284	18.1766	16.3775
centrosomal protein of 170 kDa isoform X1 [Manis javanica]	AAH17636.1	SSPVK	9.35	16.7843	16.4605	17.6011	15.9271	16.8404	16.6293	16.9338	0	18.6027	16.3782
carbon-nitrogen hydrolase [Acinetobacter sp. ETR1]	WP_034612444.1	ESMPLMQHR	12.68	14.8749	16.3025	14.648	15.3015	15.722	15.6734	19.3667	14.6437	18.3825	16.3783
unknown	ELW64474.1	VHGSM	6.27	18.2129	17.5525	15.8583	16.5488	16.4911	17.0449	20.3396	16.6117	19.9225	16.3789
ribosome-releasing factor 2, mitochondrial [Echinops telfairi]	XP_012860378.1	GLKPQTALGR	9.92	16.5555	0	15.8802	16.1381	16.0223	15.242	16.0641	13.1906	14.6747	16.3795
zinc finger and SCAN domain-containing protein 10 isoform X1 [Canis lupus familiaris]	XP_013969947.1	PEEPVPAAR	2.26	15.169	14.4404	16.3451	14.6546	14.3645	12.7816	16.4445	15.1656	17.1608	16.3808
PWWP domain-containing protein 2A [Myotis davidii]	ELK28364.1	TITLVVSFR	10.79	14.2969	14.7375	14.5129	14.4463	14.4003	0	13.2559	12.3182	14.5542	16.3812
toll-like receptor 11 [Mus musculus]	NP_991388.2	LCGHRLR	11.74	16.9435	16.6785	15.2641	16.5622	15.9661	16.4676	17.181	17.1258	17.8009	16.3826
Fanconi anemia group A protein isoform X1 [Rattus norvegicus]	XP_008770855.1	DTAEYQK	5.38	16.0224	16.4186	16.1834	16.9034	15.3262	16.832	17.7679	14.567	17.9159	16.3835
kinetochore-associated protein 1 [Ornithorhynchus anatinus]	XP_007665122.1	SILTAMKEK	5.91	9.88004	0	15.2798	15.7219	15.481	15.4218	14.1929	15.8222	18.6443	16.384
olfactory receptor 10V1 [Bos mutus]	XP_005906499.1	AVMRFLSS	1.79	15.9247	15.332	13.6126	15.125	16.1225	16.0786	18.8778	17.7604	14.2875	16.3859
2,4-dienoyl-CoA reductase, partial [Sus scrofa]	AAK52724.1	RMTTHL	6.36	19.4904	0	13.9748	17.5376	13.5779	14.6902	19.9648	16.0074	18.5019	16.386
histone-lysine N-methyltransferase PRDM7, partial [Otolemur garnettii]	XP_012667482.1	MYSLQEXK	2.76	17.7572	15.2376	14.4758	16.7834	15.2663	14.353	11.4878	14.446	19.2373	16.389
carbonyl reductase family member 4 [Odobenus rosmarus divergens]	XP_004392718.1	GGVVGFSR	5.7	15.4062	17.2576	18.194	16.0259	16.9455	16.6931	20.5711	13.5988	20.1276	16.3905
unknown	XP_010629359.1	MSAVS	3.07	16.3831	15.5164	16.4088	16.0817	16.7927	15.0467	15.0446	15.9414	16.5934	16.3914
usherin isoform X1 [Ovis aries]	XP_014954639.1	MPFSTSGK	2.18	16.3028	18.2491	15.4528	15.3176	13.2016	17.0601	18.2568	15.8219	18.8795	16.3925
HERV-H LTR-associating protein 1 [Orcinus orca]	XP_004265362.1	TPGGLPWETR	8.02	17.476	16.4296	15.0362	15.2493	17.2727	15.6331	18.0905	16.529	13.2875	16.3953
protein Simiate [Ochotona princeps]	XP_004580979.1	SNASTATA	7.22	17.581	16.6301	17.0702	17.2312	16.5888	17.0969	16.6114	16.8007	18.5707	16.3958
titin [Eptesicus fuscus]	XP_008136968.1	DVREATK	20.74	16.9786	15.3009	16.513	14.1083	16.2696	16.4444	15.9181	14.0434	17.8787	16.3961
centrosomal protein of 192 kDa [Ictidomys tridecemlineatus]	XP_013218114.1	DDASYIR	12.48	16.8149	16.4833	16.4108	15.2066	15.7801	16.9092	20.3311	0	18.8138	16.3969
transmembrane protein 132C, partial [Miniopterus natalensis]	XP_016058612.1	VPIVASR	8.91	12.7578	16.8345	16.0622	14.9063	15.5063	16.2239	15.2494	15.0438	18.225	16.3974
uncharacterized protein LOC100917444, partial [Sarcophilus harrisii]	XP_012405740.1	APQISVP	2.7	16.006	16.0624	16.6314	16.1784	15.932	16.6857	16.6752	17.8791	17.9232	16.3976
serpin A3-8-like, partial [Balaenoptera acutorostrata scammoni]	XP_007193071.1	GSDTAK	4.04	16.3929	15.9343	0	17.6832	17.7879	16.2293	17.0977	17.7104	19.2357	16.3978
egl nine homolog 1 isoform X1 [Rattus norvegicus]	XP_008770901.1	AASQDNK	9.96	16.7272	16.8238	16.3656	16.1756	16.9466	16.0984	17.9585	0	17.9854	16.4005
unknown	XP_006867902.1	SLVVD	1.42	0	15.5524	16.3111	17.1411	15.5507	0	15.6431	16.781	8.6983	16.4009
Na(+)/H(+) exchange regulatory cofactor NHE-RF3 [Loxodonta africana]	XP_010599621.1	NVILLVCGR	19.76	18.5593	14.3293	16.4499	16.9524	15.3603	16.6387	20.4665	17.296	18.6484	16.401
exocyst complex component 3-like protein isoform X1 [Macaca mulatta]	XP_001087222.1	ARLLSE	6.71	17.5564	18.177	0	15.881	17.8474	18.4794	16.2212	16.7491	20.1502	16.4014
unnamed protein product, partial [Mus musculus]	BAC38726.1	HGTAGIR	9.93	15.286	17.1906	17.2501	15.3957	15.7753	16.608	15.9374	16.6452	19.1461	16.4029
unknown	XP_008567312.1	SALIM	6.67	17.6835	17.311	16.0948	16.5665	17.3705	17.5334	16.653	17.9283	19.0103	16.4029
myb-related protein B isoform X1 [Elephantulus edwardii]	XP_006881600.1	LMMCSVPK	7.23	16.814	16.1099	0	15.9654	15.8447	16.3908	17.4576	16.2193	15.2046	16.405
SH3 and PX domain-containing protein 2A isoform X4 [Macaca fascicularis]	XP_005566414.1	GVYPVSKR	5.61	16.9365	15.9756	16.3707	17.1948	16.3212	16.7575	16.6398	16.1377	14.2734	16.4052
factor VIII intron 22 protein-like [Oryctolagus cuniculus]	XP_008247702.1	AAAAAGMGGGXR	4.86	17.1536	16.5965	15.9792	16.5925	16.3914	15.5314	19.3351	15.8927	18.6307	16.4059
Krueppel-like factor 13, partial [Aotus nancymaae]	XP_012294181.1	SXGATALK	10.78	17.2443	16.1987	14.6651	15.4828	16.3644	15.8336	17.97	16.9261	16.5999	16.4088
DCC-interacting protein 13-alpha [Pteropus alecto]	ELK07804.1	ASGQGGRR	11.94	16.4954	16.1379	15.4532	16.6389	14.8228	16.3772	16.7366	16.0073	18.2829	16.4093
rho guanine nucleotide exchange factor 10 [Ictidomys tridecemlineatus]	XP_005334411.1	DPTAPPR	5.27	16.1759	15.7221	17.3278	15.9879	0	16.9465	17.1416	17.7598	12.3253	16.41
uncharacterized protein LOC102973660 [Physeter catodon]	XP_007115496.1	SVPTFDR	6.48	16.9571	16.8204	16.5826	15.0928	15.0806	16.1732	18.8702	16.5925	17.6954	16.4101
Sperm-specific antigen 2-like protein [Heterocephalus glaber]	EHB07526.1	TAVPPGDAR	11.33	14.5102	15.6464	13.9616	0	11.6695	16.312	20.4466	19.0031	16.5826	16.411
unknown	XP_004478859.1	LFCGG	6.8	19.0309	15.9041	18.5114	19.1357	17.3869	15.4688	16.193	20.0145	17.6853	16.4131
[truncated: 2,136 more rows]
