# Supplementary material for: Proteomic profiles of unilateral cryptorchidism in pigs at different ages using MALDI-TOF mass spectrometry and in-gel digestion coupled with mass spectrometry (GeLC-MS/MS) approaches
Source: BMC Vet Res. 2020 Oct 2;16:373. doi: 10.1186/s12917-020-02591-1 (PMC7532586; doi:10.1186/s12917-020-02591-1)
Supplement: Supplementary file 2 — Additional file 2: Supplementary Table S2. Groups of proteins differentially expressed in undescended testes in the abdominal cavity (UDT), descended testes in cryptorchid pigs (DT) and normal testes of healthy pigs (NT) at different ages. Asterisks indicate groups, excluding the NT groups [file 12917_2020_2591_MOESM2_ESM.xlsx]

## Sheet: Sheet1
Names	total	elements
DT 1-2 wk DT 15 wk DT 20 wk DT 6 wk NT 1-2 wk NT 12 wk UDT 1-2 wk UDT 15 wk UDT 20 wk UDT 6 wk	1770	small kinetochore-associated protein isoform X1 [Rattus norvegicus]
		major facilitator superfamily domain-containing protein 6 isoform X2 [Rattus norvegicus]
		hypothetical protein A6R68_02616, partial [Neotoma lepida]
		unconventional myosin-If [Sorex araneus]
		potassium/sodium hyperpolarization-activated cyclic nucleotide-gated channel 3, partial [Ursus maritimus]
		ankyrin repeat domain-containing protein 35 [Ceratotherium simum simum]
		DNA transposase THAP9 [Odobenus rosmarus divergens]
		histone-lysine N-methyltransferase, H3 lysine-79 specific-like, partial [Ornithorhynchus anatinus]
		thrombospondin type-1 domain-containing protein 4 isoform X1 [Microcebus murinus]
		decapping and exoribonuclease protein isoform X3 [Bos taurus]
		Abnormal spindle-like microcephaly-associated protein like protein [Myotis davidii]
		coiled-coil domain-containing protein 173 isoform X1 [Pteropus vampyrus]
		immunoglobulin heavy chain VH7183-JH4 region, partial [Mus musculus]
		kinesin-like protein KIF16B [Manis javanica]
		plectin isoform X1 [Sorex araneus]
		protein tweety homolog 3 [Dasypus novemcinctus]
		zinc finger protein 256-like isoform X1 [Bison bison bison]
		bifunctional coenzyme A synthase isoform X3 [Callithrix jacchus]
		RNA exonuclease NEF-sp isoform X2 [Monodelphis domestica]
		HERV-H LTR-associating protein 1 [Orcinus orca]
		protein Shroom3 [Echinops telfairi]
		MHC class II antigen DR beta chain, partial [Saccopteryx bilineata]
		DEAD-box ATP-dependent RNA helicase 53-like [Pantholops hodgsonii]
		carbohydrate-responsive element-binding protein [Miniopterus natalensis]
		dynamin-3, partial [Ailuropoda melanoleuca]
		protein naked cuticle homolog 1 [Elephantulus edwardii]
		HAUS augmin-like complex subunit 3 [Mus musculus]
		canalicular multispecific organic anion transporter 2 [Rattus norvegicus]
		Golli-Mbp isoform 1 [Rattus norvegicus]
		Fat4 protein, partial [Mus musculus]
		tubby-related protein 1, partial [Fukomys damarensis]
		N-alpha-acetyltransferase 16, NatA auxiliary subunit [Mesocricetus auratus]
		uncharacterized protein C1orf195 homolog [Leptonychotes weddellii]
		cilia- and flagella-associated protein 47 [Myotis davidii]
		growth factor receptor-bound protein 7 isoform X1 [Peromyscus maniculatus bairdii]
		BET1 homolog isoform 1 [Homo sapiens]
		POM121-like protein 2 isoform X2 [Microtus ochrogaster]
		Arrestin domain-containing protein 4, partial [Pteropus alecto]
		hypothetical protein BOS_12466 [Bos taurus]
		semaphorin-4B [Miniopterus natalensis]
		apical endosomal glycoprotein [Miniopterus natalensis]
		dihydrolipoyllysine-residue succinyltransferase component of 2-oxoglutarate dehydrogenase complex, mitochondrial [Ceratotherium simum simum]
		neurobeachin isoform X5 [Homo sapiens]
		beta-hexosaminidase subunit alpha precursor [Felis catus]
		follistatin-related protein 4 [Microcebus murinus]
		bcl-2-associated transcription factor 1 [Galeopterus variegatus]
		Kinesin-like protein KIF1B [Cricetulus griseus]
		zinc finger protein 420-like isoform X3 [Sarcophilus harrisii]
		transmembrane protein 238 [Miniopterus natalensis]
		TubC protein [Angiococcus disciformis]
		chromosome alignment-maintaining phosphoprotein 1-like [Tursiops truncatus]
		connexin 30.3o, partial [Rattus norvegicus]
		zinc finger protein 548-like isoform X1 [Microcebus murinus]
		T-cell immunoglobulin and mucin domain-containing protein 4 [Elephantulus edwardii]
		N-acetylneuraminate lyase isoform X1 [Bos mutus]
		nephroretinin, partial [Canis lupus familiaris]
		glycine N-methyltransferase isoform X1 [Papio anubis]
		histone H1x-like [Elephantulus edwardii]
		retinoic acid early transcript 1E-like [Bos taurus]
		urocanate hydratase isoform X1 [Dipodomys ordii]
		C-C motif chemokine 1 [Camelus bactrianus]
		synaptogyrin-2 [Tursiops truncatus]
		fibroblast growth factor receptor 2 isoform X2 [Nannospalax galili]
		tyrosine-protein kinase Srms [Loxodonta africana]
		voltage-dependent T-type calcium channel subunit alpha-1G isoform X1 [Camelus bactrianus]
		DnaJ (Hsp40) homolog, subfamily C, member 19, isoform CRA_f, partial [Homo sapiens]
		hypothetical protein EGK_15524 [Macaca mulatta]
		granzyme M [Odobenus rosmarus divergens]
		testis-expressed sequence 11 protein [Nomascus leucogenys]
		TBC1 domain family, member 22B, isoform CRA_d, partial [Homo sapiens]
		RAS protein activator like-3 [Heterocephalus glaber]
		coiled-coil domain-containing protein 93 [Lipotes vexillifer]
		docking protein 1-like [Sus scrofa]
		myosin light chain kinase, smooth muscle isoform X2 [Odobenus rosmarus divergens]
		Filamin C isoform 11 [Camelus ferus]
		ATPase family AAA domain-containing protein 5 [Cricetulus griseus]
		protein argonaute-1 isoform X1 [Mesocricetus auratus]
		nucleolar and spindle-associated protein 1 isoform X1 [Pteropus alecto]
		5-hydroxytryptamine receptor 2B isoform X1 [Ovis aries]
		receptor expression-enhancing protein 4 isoform X1 [Aotus nancymaae]
		treacle protein isoform X1 [Dipodomys ordii]
		mitochondrial ribosome-associated GTPase 2 [Sorex araneus]
		TBC1 domain family member 25 [Gorilla gorilla gorilla]
		glycerol kinase 2 [Sus scrofa]
		kinesin-like protein KIF26B [Felis catus]
		guanine nucleotide binding protein alpha O [Cricetulus griseus]
		upstream-binding factor 1-like protein 1 [Marmota marmota marmota]
		ataxin-7-like protein 3B [Equus przewalskii]
		aquaporin-5 [Sarcophilus harrisii]
		Vigilin [Cricetulus griseus]
		lipoprotein lipase [Carlito syrichta]
		exophilin-5 [Leptonychotes weddellii]
		carboxypeptidase A4 [Sus scrofa]
		Protein real-time [Cyphomyrmex costatus]
		collagen alpha-1(I) chain-like [Rousettus aegyptiacus]
		hypothetical protein A7U60_g1729 [Sanghuangporus baumii]
		potassium voltage-gated channel subfamily G member 2 [Propithecus coquereli]
		rCG29838 [Rattus norvegicus]
		transmembrane protein 125 [Homo sapiens]
		general transcription factor 3C polypeptide 1 [Ochotona princeps]
		40S ribosomal protein S2-like [Oryctolagus cuniculus]
		spermatogenesis-associated protein 2-like protein [Mustela putorius furo]
		interferon alpha-5-like [Trichechus manatus latirostris]
		hCG1786283 [Homo sapiens]
		glutamyl-tRNA(Gln) amidotransferase subunit A, chloroplastic/mitochondrial-like [Pantholops hodgsonii]
		uncharacterized protein LOC102028031 [Chinchilla lanigera]
		guanine nucleotide-binding protein G(I)/G(S)/G(T) subunit beta-1 [Balaenoptera acutorostrata scammoni]
		C3 and PZP-like, alpha-2-macroglobulin domain containing 8 precursor [Rattus norvegicus]
		anoctamin-7 [Odobenus rosmarus divergens]
		hypothetical protein I79_000068 [Cricetulus griseus]
		surfeit locus protein 6 [Physeter catodon]
		coiled-coil domain-containing protein 180 [Cavia porcellus]
		serine/threonine-protein kinase DCLK3 [Rattus norvegicus]
		transcriptional repressor NF-X1 isoform 2 [Mus musculus]
		leucine-rich repeat-containing protein 37A3-like [Balaenoptera acutorostrata scammoni]
		uncharacterized protein KIAA0753 homolog [Dasypus novemcinctus]
		G2/mitotic-specific cyclin-B-like [Macaca mulatta]
		SH2 domain-containing adapter protein B [Galeopterus variegatus]
		hypothetical protein HRM2_48710 [Desulfobacterium autotrophicum HRM2]
		cytochrome P450 2C23-like [Myotis lucifugus]
		zinc finger protein 500 [Esox lucius]
		DDRGK domain-containing protein 1 [Orcinus orca]
		sp110 nuclear body protein isoform X1 [Fukomys damarensis]
		coiled-coil domain-containing protein 178 [Propithecus coquereli]
		protein LIAT1 [Vicugna pacos]
		transmembrane protein 134 isoform X1 [Mustela putorius furo]
		uncharacterized protein LOC102321887 [Pantholops hodgsonii]
		nephrocystin-4 isoform X1 [Monodelphis domestica]
		zinc finger protein castor homolog 1-like isoform X1 [Balaenoptera acutorostrata scammoni]
		argininosuccinate synthase, chloroplastic-like [Pantholops hodgsonii]
		basic salivary proline-rich protein 2-like, partial [Chinchilla lanigera]
		uncharacterized protein C12orf61 homolog [Chlorocebus sabaeus]
		eukaryotic translation initiation factor 2-alpha kinase 1 [Bubalus bubalis]
		NKG2D ligand 4-like [Colobus angolensis palliatus]
		glycosyl transferase [Clostridium scatologenes]
		leucine-rich repeat-containing protein 41 isoform X1 [Homo sapiens]
		uncharacterized protein LOC105758002, partial [Odobenus rosmarus divergens]
		RNA-binding protein MEX3C [Tupaia chinensis]
		TRMT1-like protein isoform X2 [Echinops telfairi]
		rRNA/tRNA 2'-O-methyltransferase fibrillarin-like protein 1 [Macaca nemestrina]
		endoplasmic reticulum metallopeptidase 1 [Equus caballus]
		dephospho-CoA kinase domain-containing protein isoform X3 [Dasypus novemcinctus]
		protein FAM47E [Orcinus orca]
		semaphorin-6A isoform X1 [Orcinus orca]
		twinkle protein, mitochondrial isoform B [Homo sapiens]
		protein FAM171A2 [Sarcophilus harrisii]
		60S ribosomal protein L31-like [Myotis lucifugus]
		alpha-1,2-mannosyltransferase ALG9 isoform X1 [Heterocephalus glaber]
		mdm2-binding protein [Echinops telfairi]
		erythroid differentiation-related factor 1 isoform X1 [Cebus capucinus imitator]
		G-protein coupled receptor 39 isoform 1 [Rattus norvegicus]
		pro-epidermal growth factor [Ornithorhynchus anatinus]
		sodium-dependent dopamine transporter [Panthera tigris altaica]
		serine/threonine-protein kinase 11-interacting protein isoform X1 [Acinonyx jubatus]
		RNA-binding protein 44 [Acinonyx jubatus]
		NAD(P) transhydrogenase, mitochondrial-like [Pantholops hodgsonii]
		hypothetical protein L559_0248 [Bordetella pertussis STO1-CHOC-0017]
		zinc finger protein 682 isoform 2 [Homo sapiens]
		SNCAIP protein [Homo sapiens]
		WASP homolog-associated protein with actin, membranes and microtubules [Mesocricetus auratus]
		zinc finger and SCAN domain-containing protein 25 isoform X2 [Fukomys damarensis]
		N-deacetylase/N-sulfotransferase (heparan glucosaminyl) 1 variant, partial [Homo sapiens]
		uncharacterized protein LOC105612099 isoform X2 [Ovis aries musimon]
		envelope glycoprotein, partial [Human immunodeficiency virus 1]
		cytohesin-4 [Otolemur garnettii]
		uncharacterized protein LOC103079551 [Lipotes vexillifer]
		fibronectin [Elephantulus edwardii]
		NLR family member X1 [Saimiri boliviensis boliviensis]
		cytohesin-1 isoform X1 [Equus przewalskii]
		U3 small nucleolar ribonucleoprotein MPP10 [Tupaia chinensis]
		pregnancy-specific beta-1-glycoprotein 2-like [Gorilla gorilla gorilla]
		NACHT, LRR and PYD domains-containing protein 6 [Cricetulus griseus]
		FH1/FH2 domain-containing protein 1 isoform X2 [Ictidomys tridecemlineatus]
		PH-interacting protein [Myotis brandtii]
		cation channel sperm-associated protein 1 [Ochotona princeps]
		olfactory receptor 4A4 [Loxodonta africana]
		hypothetical protein A6R68_14869 [Neotoma lepida]
		cilia- and flagella-associated protein 70 [Myotis brandtii]
		lipocalin-like 1 protein [Sarcophilus harrisii]
		zinc finger protein 425 isoform X1 [Panthera tigris altaica]
		dynein heavy chain 7, axonemal [Pan paniscus]
		DNA repair protein RAD51 homolog 2 isoform X2 [Homo sapiens]
		serpin B13 isoform X1 [Myotis lucifugus]
		E3 ubiquitin-protein ligase TRIM63 isoform X2 [Orcinus orca]
		hypothetical protein PANDA_018542, partial [Ailuropoda melanoleuca]
		pinin [Microcebus murinus]
		protein SGT1 isoform X1 [Ochotona princeps]
		peptidyl-prolyl cis-trans isomerase E-like, partial [Ailuropoda melanoleuca]
		uncharacterized protein C2orf78-like [Physeter catodon]
		glutamate--tRNA ligase, mitochondrial isoform X1 [Aotus nancymaae]
		penicillin-binding protein 1C [Burkholderia]
		5-phosphohydroxy-L-lysine phospho-lyase isoform X2 [Cavia porcellus]
		membrane progestin receptor gamma isoform X2 [Peromyscus maniculatus bairdii]
		hypothetical protein H671_1g3350 [Cricetulus griseus]
		mCG146000, partial [Mus musculus]
		Hc protein, partial [Mus musculus]
		N-acetyl-beta-glucosaminyl-glycoprotein 4-beta-N-acetylgalactosaminyltransferase 2 [Myotis brandtii]
		dihydropyrimidinase [Halomonas huangheensis]
		beta-N-acetylhexosaminidase beta subunit mRNA, partial cds, partial [Canis lupus familiaris]
		uncharacterized protein C18orf63 homolog [Pantholops hodgsonii]
		period circadian protein homolog 2 [Dipodomys ordii]
		target of Nesh-SH3 [Erinaceus europaeus]
		hypoxia up-regulated protein 1 isoform X2 [Ictidomys tridecemlineatus]
		deleted in malignant brain tumors 1 protein-like [Microcebus murinus]
		translation initiation factor IF-2 [Oryctolagus cuniculus]
		NADPH oxidase 4 isoform X5 [Ovis aries musimon]
		sodium- and chloride-dependent glycine transporter 2 [Panthera tigris altaica]
		rab proteins geranylgeranyltransferase component A 2 [Microtus ochrogaster]
		protein arginine N-methyltransferase 10 [Tursiops truncatus]
		ankyrin repeat domain-containing protein 30A isoform X2 [Cricetulus griseus]
		DNA-directed RNA polymerase I subunit RPA34 isoform X1 [Heterocephalus glaber]
		ubiquitin thioesterase OTUB1 [Canis lupus familiaris]
		uncharacterized protein LOC102433705 [Myotis lucifugus]
		C-type lectin domain family 2 member H-like [Equus asinus]
		mucin-4 [Propithecus coquereli]
		ATP-dependent RNA helicase DDX27 [Heterocephalus glaber]
		leucine-rich repeat and IQ domain-containing protein 1 isoform X3 [Homo sapiens]
		toll-like receptor 4 precursor [Canis lupus familiaris]
		serine/threonine-protein kinase/endoribonuclease IRE2 [Camelus dromedarius]
		endogenous retrovirus group K member 6 Pol protein-like [Pteropus alecto]
		T-cell surface glycoprotein CD4 isoform X2 [Equus caballus]
		transmembrane protein C1orf162 homolog isoform X1 [Dasypus novemcinctus]
		periplakin-like [Cebus capucinus imitator]
		hypothetical protein GW7_10351 [Heterocephalus glaber]
		U3 small nucleolar RNA-associated protein 18 homolog [Ornithorhynchus anatinus]
		rho GTPase-activating protein 21 [Peromyscus maniculatus bairdii]
		complement receptor type 1 [Jaculus jaculus]
		D-lactate dehydrogenase, mitochondrial isoform X1 [Mustela putorius furo]
		Protein disulfide-isomerase A6 [Pteropus alecto]
		CAP-Gly domain-containing linker protein 1-like [Balaenoptera acutorostrata scammoni]
		uncharacterized protein LOC101145077 [Gorilla gorilla gorilla]
		zinc finger protein 704 [Mus musculus]
		Aquaporin-2 [Pteropus alecto]
		p40, partial [Homo sapiens]
		human U2af35 homolog [Mus musculus]
		taste receptor type 2 member 30 [Pan paniscus]
		uncharacterized protein LOC104858149 [Fukomys damarensis]
		limbin isoform X1 [Monodelphis domestica]
		myeloid/lymphoid or mixed-lineage leukemia-like [Bos taurus]
		zinc finger homeobox 4 [Bos taurus]
		adiponectin [Ornithorhynchus anatinus]
		interferon-induced transmembrane protein 3 [Condylura cristata]
		elongation of very long chain fatty acids protein 2-like [Marmota marmota marmota]
		hypothetical protein CB1_000371016 [Camelus ferus]
		HLA class I histocompatibility antigen, B-14 alpha chain [Myotis brandtii]
		adenylate kinase 4, mitochondrial [Bubalus bubalis]
		multidrug resistance-associated protein 1-like isoform X1 [Rattus norvegicus]
		protoporphyrinogen oxidase [Echinops telfairi]
		transmembrane protein 115 [Monodelphis domestica]
		endoplasmic reticulum aminopeptidase 2 isoform X1 [Condylura cristata]
		DNA polymerase theta isoform X1 [Fukomys damarensis]
		starvation-inducible protein [Vibrio fortis]
		suppressor of tumorigenicity 14 protein isoform X1 [Ovis aries musimon]
		uncharacterized protein LOC106007175 [Mustela putorius furo]
		uncharacterized protein C11orf85 homolog [Jaculus jaculus]
		teashirt homolog 1 [Ochotona princeps]
		tetratricopeptide repeat protein 9C [Sarcophilus harrisii]
		uncharacterized protein LOC101124604 [Gorilla gorilla gorilla]
		zinc finger C2HC domain-containing protein 1C [Mustela putorius furo]
		nuclear fragile X mental retardation-interacting protein 1 [Ailuropoda melanoleuca]
		uncharacterized protein LOC104998120 [Bison bison bison]
		TBC1 domain family member 1 [Cricetulus griseus]
		Parotid secretory protein, partial [Cricetulus griseus]
		melanoma-associated antigen B4-like [Jaculus jaculus]
		zinc finger protein 891 isoform X1 [Equus przewalskii]
		bifunctional N-acetylglucosamine-1-phosphate uridyltransferase/glucosamine-1-phosphate acetyltransferase [Synechococcus sp. RCC307]
		death-inducer obliterator 1 [Oryctolagus cuniculus]
		ATP-dependent DNA helicase HFM1 isoform 2 [Mus musculus]
		ubiquitin-associated and SH3 domain-containing protein A isoform X2 [Manis javanica]
		ankyrin repeat domain-containing protein 35 [Ailuropoda melanoleuca]
		Protein-glutamine gamma-glutamyltransferase Z [Myotis brandtii]
		S-adenosyl-L-methionine-dependent tRNA 4-demethylwyosine synthase [Sorex araneus]
		tripartite motif-containing protein 40 [Jaculus jaculus]
		collagen alpha-2(I) chain [Callithrix jacchus]
		CDK5 and ABL1 enzyme substrate 2 isoform X1 [Manis javanica]
		dysferlin [Acinonyx jubatus]
		basic helix-loop-helix domain-containing protein KIAA2018 homolog [Dasypus novemcinctus]
		coiled-coil and C2 domain-containing protein 2A [Orycteropus afer afer]
		conserved oligomeric Golgi complex subunit 4 [Callithrix jacchus]
		protein misato homolog 1, partial [Pteropus vampyrus]
		WD repeat-containing protein 55 [Cercocebus atys]
		Fanconi anemia group A protein isoform X1 [Rattus norvegicus]
		ras GTPase-activating protein 4 isoform X2 [Fukomys damarensis]
		cytochrome P450 2J2 isoform X1 [Bos taurus]
		zinc finger protein 786 [Sarcophilus harrisii]
		adenomatous polyposis coli protein isoform b [Homo sapiens]
		nucleosome-remodeling factor subunit BPTF isoform X3 [Dipodomys ordii]
		cell cycle control protein 50C-like [Elephantulus edwardii]
		transmembrane gamma-carboxyglutamic acid protein 2 [Loxodonta africana]
		izumo sperm-egg fusion protein 1-like isoform X1 [Monodelphis domestica]
		zinc finger homeobox protein 2 [Cricetulus griseus]
		hypothetical protein [Pan troglodytes]
		UPF0489 protein C5orf22 homolog isoform X1 [Vicugna pacos]
		discoidin, CUB and LCCL domain-containing protein 1 [Ceratotherium simum simum]
		dimethylaniline monooxygenase [N-oxide-forming] 2 [Galeopterus variegatus]
		laminin subunit alpha-4 [Ceratotherium simum simum]
		laminin subunit gamma-2 isoform a precursor [Homo sapiens]
		thioredoxin domain-containing protein 11 [Saimiri boliviensis boliviensis]
		thyrotropin-releasing hormone-degrading ectoenzyme [Bison bison bison]
		uncharacterized protein C12orf60 homolog [Peromyscus maniculatus bairdii]
		secretoglobin family 1D member 2-like [Callithrix jacchus]
		tubulin polymerization-promoting protein family member 2 [Loxodonta africana]
		spermatogenesis-associated serine-rich protein 1 [Myotis davidii]
		Taok1 protein, partial [Mus musculus]
		hypothetical protein TREES_T100014279 [Tupaia chinensis]
		olfactory receptor 11G2-like [Manis javanica]
		uncharacterized protein LOC103096476 [Monodelphis domestica]
		zinc finger protein 75A [Elephantulus edwardii]
		Krueppel-related zinc finger protein 1 [Propithecus coquereli]
		midnolin [Cavia porcellus]
		RNA pseudouridylate synthase domain-containing protein 3 isoform X1 [Chinchilla lanigera]
		calcipressin-2 isoform X2 [Microtus ochrogaster]
		trem-like transcript 1 protein [Canis lupus familiaris]
		major facilitator superfamily domain-containing protein 12 [Colobus angolensis palliatus]
		zinc finger and SCAN domain-containing protein 29 isoform X1 [Microtus ochrogaster]
		olfactory receptor 5AN1-like [Microtus ochrogaster]
		shugoshin 2, partial [Manis javanica]
		protein FAM208B [Orycteropus afer afer]
		isocitrate dehydrogenase [NAD] subunit beta, mitochondrial [Mus musculus]
		zinc finger protein Rlf-like [Heterocephalus glaber]
		dynein heavy chain 12, axonemal [Aotus nancymaae]
		40S ribosomal protein S21 [Felis catus]
		eukaryotic initiation factor 4A-I [Mesocricetus auratus]
		centrosomal protein POC5 isoform X1 [Peromyscus maniculatus bairdii]
		uncharacterized protein LOC100937320 [Pongo abelii]
		olfactory receptor 2T29-like [Canis lupus familiaris]
		Microtubule-associated serine/threonine-protein kinase 1 [Tupaia chinensis]
		transmembrane protein 255A isoform X1 [Homo sapiens]
		zinc finger protein 554 isoform X1 [Condylura cristata]
		uncharacterized protein LOC104857783 isoform X1 [Fukomys damarensis]
		CDNA sequence BC050092 [Mus musculus]
		inactive serine protease 39-like [Otolemur garnettii]
		Proteasome subunit alpha type-4 [Fukomys damarensis]
		peroxisomal fatty acid beta-oxidation multifunctional protein MFP2-like [Lipotes vexillifer]
		A/G-specific adenine DNA glycosylase isoform X3 [Heterocephalus glaber]
		porimin [Rousettus aegyptiacus]
		protein Spindly [Ornithorhynchus anatinus]
		forkhead box protein G1 [Homo sapiens]
		calcium/calmodulin-dependent 3',5'-cyclic nucleotide phosphodiesterase 1C [Dipodomys ordii]
		mCG128059 [Mus musculus]
		nitrogen permease regulator 3-like protein, partial [Ornithorhynchus anatinus]
		DNA-directed RNA polymerase subunit beta-like, partial [Pantholops hodgsonii]
		complement C1r subcomponent [Echinops telfairi]
		Olfactory receptor 7A17 [Tupaia chinensis]
		obscurin-like protein 1 isoform X1 [Peromyscus maniculatus bairdii]
		killer cell lectin-like receptor subfamily F member 1 isoform X1 [Tupaia chinensis]
		DNA ligase 3 [Pteropus alecto]
		zinc finger protein 416 [Oryctolagus cuniculus]
		myotubularin-related protein 6 [Cavia porcellus]
		RIKEN cDNA 2300002M23 gene [Mus musculus]
		DCC-interacting protein 13-alpha [Pteropus alecto]
		Fibrous sheath-interacting protein 2
		hypothetical protein A6R68_21022 [Neotoma lepida]
		schlafen family member 5 [Tursiops truncatus]
		serine dehydratase-like [Pan troglodytes]
		zinc finger and SCAN domain-containing protein 1 [Ursus maritimus]
		zinc finger protein 165 [Dasypus novemcinctus]
		visual system homeobox 1 [Mesocricetus auratus]
		zinc finger protein 608 [Tupaia chinensis]
		mitochondrial enolase superfamily member 1-like [Pantholops hodgsonii]
		uncharacterized protein C1orf141 homolog [Peromyscus maniculatus bairdii]
		monocarboxylate transporter 14, partial [Mesocricetus auratus]
		uncharacterized protein C17orf80 homolog [Carlito syrichta]
		neurobeachin [Echinops telfairi]
		androglobin isoform X1 [Monodelphis domestica]
		BTB/POZ domain-containing protein KCTD1 [Octodon degus]
		potassium voltage-gated channel subfamily C member 2 [Sorex araneus]
		olfactory receptor 10V1 [Bos mutus]
		hypothetical protein [Legionella brunensis]
		apolipoprotein L3-like [Bos mutus]
		zinc finger and BTB domain-containing protein 7B [Ovis aries]
		keratin, type II cytoskeletal 79 [Propithecus coquereli]
		espin-like protein [Odobenus rosmarus divergens]
		butyrylcholinesterase, partial [Rhyncholestes raphanurus]
		immunity-related GTPase family M protein-like [Loxodonta africana]
		spermatogenesis-associated protein 31D3 [Orycteropus afer afer]
		coiled-coil domain-containing protein 168 isoform X1 [Rattus norvegicus]
		myosin-IIIb [Pongo abelii]
		protein HGH1 homolog [Nannospalax galili]
		uncharacterized protein C19orf44 homolog [Odobenus rosmarus divergens]
		low-density lipoprotein receptor-related protein 12 [Manis javanica]
		ceramide kinase isoform X1 [Ovis aries]
		hemoglobin subunit beta [Echinops telfairi]
		transmembrane protein 183A-like [Cercocebus atys]
		NUDIX hydrolase [Meiothermus ruber DSM 1279]
		hypothetical protein A6R68_18350 [Neotoma lepida]
		myotubularin-related protein 1 isoform X1 [Cricetulus griseus]
		uncharacterized protein LOC102336863 [Pantholops hodgsonii]
		NADPH oxidase activator 1 [Pteropus vampyrus]
		zinc finger protein with KRAB and SCAN domains 5 isoform X1 [Sus scrofa]
		hypothetical protein A6R68_04588 [Neotoma lepida]
		integrin alpha-10 [Echinops telfairi]
		centrosomal protein kizuna [Mus musculus]
		leucine-rich repeat-containing protein 9 [Condylura cristata]
		uncharacterized protein C10orf91 homolog [Macaca nemestrina]
		SRRM2 protein, partial [Homo sapiens]
		MFS-type transporter SLC18B1 [Elephantulus edwardii]
		serine/threonine-protein kinase 33 isoform X1 [Nannospalax galili]
		Seminal vesicle protein SVP-2
		zinc transporter 9 [Macaca fascicularis]
		galectin-9, partial [Sorex araneus]
		transactivator [Homo sapiens]
		villin-1 [Callithrix jacchus]
		centromere protein T isoform X1 [Condylura cristata]
		hypothetical protein A6R68_07322, partial [Neotoma lepida]
		platelet glycoprotein V [Nannospalax galili]
		ADP/ATP translocase 4 [Myotis davidii]
		molybdenum cofactor sulfurase isoform X1 [Ovis aries]
		transmembrane protein 132E isoform X2 [Mus musculus]
		DLA class I histocompatibility antigen, A9/A9 alpha chain-like [Leptonychotes weddellii]
		olfactory receptor 791-like [Bos taurus]
		junctophilin-1 [Pan paniscus]
		tyrosine phosphatase epsilon PD1 [Homo sapiens]
		formin-like protein 3 [Pongo abelii]
		transcription cofactor HES-6 [Myotis lucifugus]
		E3 ubiquitin-protein ligase RNF12-B-like [Ursus maritimus]
		transmembrane protein FLJ37396 [Trichechus manatus latirostris]
		docosahexaenoic acid omega-hydroxylase CYP4F3-like [Papio anubis]
		hypothetical protein PAL_GLEAN10013420 [Pteropus alecto]
		testis-expressed sequence 13A protein-like [Ovis aries]
		Histone deacetylase 5 [Tupaia chinensis]
		embryonic growth/differentiation factor 1 [Orcinus orca]
		sterol 26-hydroxylase, mitochondrial [Ceratotherium simum simum]
		ribosome-binding protein 1 [Rhinopithecus bieti]
		TBC1 domain family member 22B [Cricetulus griseus]
		sperm motility kinase 2B-like [Ictidomys tridecemlineatus]
		ribonuclease ZC3H12B [Bos taurus]
		disintegrin and metalloproteinase domain-containing protein 29-like [Chinchilla lanigera]
		uncharacterized protein C17orf53 homolog [Trichechus manatus latirostris]
		UPF0573 protein C2orf70-like [Cricetulus griseus]
		coiled-coil domain-containing protein 159 isoform X1 [Mesocricetus auratus]
		KN motif and ankyrin repeat domain-containing protein 2 isoform X1 [Jaculus jaculus]
		myotubularin-related protein 5 [Myotis lucifugus]
		interferon-induced protein 44-like [Equus caballus]
		ankyrin (brank-1), partial [Homo sapiens]
		coiled-coil domain-containing protein 129 [Miniopterus natalensis]
		intercellular adhesion molecule 3 precursor [Bos taurus]
		leucine-rich repeat-containing protein 66 [Nomascus leucogenys]
		centrosomal protein of 68 kDa isoform X1 [Physeter catodon]
		60S ribosomal protein L34 [Heterocephalus glaber]
		postacrosomal sheath WW domain-binding protein [Condylura cristata]
		high affinity immunoglobulin alpha and immunoglobulin mu Fc receptor [Panthera tigris altaica]
		mitochondrial Rho GTPase 2 [Mandrillus leucophaeus]
		serine protease 44-like isoform X2 [Sus scrofa]
		cell division cycle-associated protein 2 isoform X1 [Fukomys damarensis]
		spectrin beta chain, non-erythrocytic 5 [Canis lupus familiaris]
		transmembrane protein 232 isoform X2 [Macaca nemestrina]
		olfactory receptor 5B2-like [Fukomys damarensis]
		tRNA (adenine(58)-N(1))-methyltransferase non-catalytic subunit TRM6 [Macaca mulatta]
		kinesin-like protein KIF25 [Mandrillus leucophaeus]
		Hermansky-Pudlak syndrome 4 protein [Trichechus manatus latirostris]
		hypothetical protein [Paeniclostridium sordellii]
		glioma pathogenesis-related protein 1 [Tursiops truncatus]
		non-histone chromosomal protein HMG-17-like [Colobus angolensis palliatus]
		protein FAM71C, partial [Otolemur garnettii]
		zinc finger protein 420-like [Jaculus jaculus]
		synaptotagmin-5 isoform X1 [Odobenus rosmarus divergens]
		NADH-ubiquinone oxidoreductase 75 kDa subunit, mitochondrial precursor [Rattus norvegicus]
		28S ribosomal protein S36, mitochondrial [Rhinopithecus bieti]
		protein NUT [Tursiops truncatus]
		sperm flagellar protein 2 [Erinaceus europaeus]
		major facilitator superfamily domain-containing protein 9 [Ochotona princeps]
		gastric inhibitory polypeptide [Condylura cristata]
		polypeptide N-acetylgalactosaminyltransferase 3 [Pan troglodytes]
		arginyl-tRNA--protein transferase 1 isoform X1 [Odobenus rosmarus divergens]
		E3 ubiquitin-protein ligase RNF34 isoform X1 [Microcebus murinus]
		Coiled-coil domain-containing protein 7
		predicted protein [Histoplasma capsulatum H143]
		centromere-associated protein E [Marmota marmota marmota]
		formin-binding protein 4 [Pantholops hodgsonii]
		tumor necrosis factor receptor superfamily member 18 isoform X1 [Cercocebus atys]
		zinc finger protein 417 isoform X1 [Callithrix jacchus]
		coiled-coil domain-containing protein 191 [Ornithorhynchus anatinus]
		high affinity cAMP-specific 3',5'-cyclic phosphodiesterase 7A [Equus caballus]
		C-C motif chemokine 28 [Manis javanica]
		hypothetical protein I79_000820 [Cricetulus griseus]
		limbin [Echinops telfairi]
		fibulin-7-like [Camelus bactrianus]
		ubiquitin specific peptidase 44 [Mus musculus]
		NXPE family member 4-like [Cavia porcellus]
		polycystic kidney disease and receptor for egg jelly-related protein-like, partial [Mustela putorius furo]
		uncharacterized protein LOC104876798 [Fukomys damarensis]
		uncharacterized protein LOC102333927 [Pantholops hodgsonii]
		coiled-coil domain-containing protein 157 [Otolemur garnettii]
		Elongation factor 1-alpha 1 [Heterocephalus glaber]
		Protocadherin Fat 4 [Pteropus alecto]
		B-cell scaffold protein with ankyrin repeats-like [Carlito syrichta]
		protein FAM83C isoform X2 [Cavia porcellus]
		uncharacterized protein LOC107968292 [Pan troglodytes]
		calcium-independent phospholipase A2-gamma [Cricetulus griseus]
		homeobox protein Hox-D9, partial [Erinaceus europaeus]
		DNA-binding protein RFX2 [Manis javanica]
		Ankyrin-2 [Pteropus alecto]
		protein FAM200B isoform X1 [Bubalus bubalis]
		PQ-loop repeat-containing protein 1 [Tupaia chinensis]
		potassium channel subfamily K member 15 [Sarcophilus harrisii]
		hypothetical protein A6R68_07409, partial [Neotoma lepida]
		nucleobindin-1 isoform X2 [Cricetulus griseus]
		alpha-lactalbumin isoform X1 [Rhinopithecus bieti]
		hCG1748748 [Homo sapiens]
		Shf protein [Mus musculus]
		integrin alpha-8 [Ornithorhynchus anatinus]
		exportin-5 [Sorex araneus]
		inactive ribonuclease-like protein 10 [Orcinus orca]
		fatty acid-binding protein, epidermal-like [Leptonychotes weddellii]
		copper-transporting ATPase variant, partial [Canis lupus familiaris]
		long-chain-fatty-acid--CoA ligase ACSBG2 [Elephantulus edwardii]
		U6 snRNA-associated Sm-like protein LSm2 [Equus caballus]
		olfactory receptor-like protein OLF1 [Loxodonta africana]
		hCG2038268, partial [Homo sapiens]
		GS homeobox 1 [Sarcophilus harrisii]
		Proline-rich protein 22 [Heterocephalus glaber]
		SNAP91 protein [Homo sapiens]
		nucleolar and coiled-body phosphoprotein 1 isoform X2 [Cricetulus griseus]
		G protein-activated inward rectifier potassium channel 2 [Pteropus alecto]
		zinc finger protein 813-like [Callithrix jacchus]
		uncharacterized protein LOC102319249 [Pantholops hodgsonii]
		fibronectin type III domain-containing protein 8 [Miniopterus natalensis]
		keratin-associated protein 10-8-like [Sarcophilus harrisii]
		hypothetical protein GW7_13986, partial [Heterocephalus glaber]
		hydroxymethylglutaryl-CoA synthase, mitochondrial isoform X1 [Felis catus]
		AP-5 complex subunit zeta-1 [Equus caballus]
		junctional adhesion molecule B [Sarcophilus harrisii]
		interferon-related developmental regulator 2 isoform X1 [Otolemur garnettii]
		Similar to tumor necrosis factor receptor superfamily, member 1B, partial [Homo sapiens]
		NHL repeat-containing protein 2 [Ceratotherium simum simum]
		von Willebrand factor D and EGF domain-containing protein [Pteropus alecto]
		deoxyribonuclease-1-like 1 [Ailuropoda melanoleuca]
		protein FAM73B [Sarcophilus harrisii]
		uncharacterized protein C9orf43 homolog [Microtus ochrogaster]
		E3 ubiquitin-protein ligase MYCBP2-like [Physeter catodon]
		protein AHNAK2-like, partial [Sarcophilus harrisii]
		Whirlin [Mus musculus]
		leishmanolysin-like peptidase [Fukomys damarensis]
		breakpoint cluster region protein-like, partial [Bison bison bison]
		protein FAM163B isoform X1 [Cebus capucinus imitator]
		smad nuclear-interacting protein 1 [Bos taurus]
		calretinin isoform X2 [Odobenus rosmarus divergens]
		pleckstrin homology domain-containing family M member 3 [Monodelphis domestica]
		glutamate receptor-interacting protein 2 [Jaculus jaculus]
		coiled-coil domain-containing protein 83 isoform X2 [Mustela putorius furo]
		Cation-independent mannose-6-phosphate receptor [Cricetulus griseus]
		E3 ubiquitin-protein ligase UHRF2 isoform X1 [Cavia porcellus]
		leukocyte immunoglobulin-like receptor subfamily B member 5 [Galeopterus variegatus]
		sperm-associated cation channel 2 isoform 2 (predicted) [Dasypus novemcinctus]
		1-acyl-sn-glycerol-3-phosphate acyltransferase beta precursor [Bos taurus]
		homeobox protein cut-like 2 [Sarcophilus harrisii]
		collagen alpha-1(XXVII) chain preproprotein [Mus musculus]
		rac GTPase-activating protein 1 [Pantholops hodgsonii]
		global transcription activator SNF2L2 isoform b [Homo sapiens]
		phospholipid-transporting ATPase VA [Orcinus orca]
		interferon-induced helicase C domain-containing protein 1 [Manis javanica]
		peptidyl-glycine alpha-amidating monooxygenase isoform b precursor [Homo sapiens]
		zinc transporter 2 isoform X1 [Cavia porcellus]
		G-protein coupled receptor 125, partial [Saimiri boliviensis boliviensis]
		hypothetical protein PMG11_04889 [Penicillium brasilianum]
		RNA-binding protein 6 [Elephantulus edwardii]
		protein NYNRIN isoform X1 [Ovis aries]
		cytochrome c oxidase subunit 6A1, mitochondrial [Carlito syrichta]
		translation factor GUF1, mitochondrial isoform X1 [Heterocephalus glaber]
		zinc finger protein 829 isoform X2 [Papio anubis]
		histone-arginine methyltransferase CARM1-like [Pongo abelii]
		carbonyl reductase family member 4 [Odobenus rosmarus divergens]
		Zinc finger protein 425
		ligand-dependent nuclear receptor corepressor-like protein [Mustela putorius furo]
		enoyl-CoA hydratase [Rhodobacteraceae]
		coatomer subunit delta [Macaca nemestrina]
		condensin complex subunit 1 [Ochotona princeps]
		uncharacterized protein LOC105604856 isoform X2 [Ovis aries musimon]
		Leucine rich repeat containing 8 family, member C [Mus musculus]
		serine protease 29-like [Ailuropoda melanoleuca]
		diacylglycerol kinase theta [Ochotona princeps]
		tapasin [Chrysochloris asiatica]
		Single-strand selective monofunctional uracil DNA glycosylase [Heterocephalus glaber]
		zinc transporter ZIP2 [Sarcophilus harrisii]
		protein SSX6 [Panthera tigris altaica]
		histone H3.3-like [Pongo abelii]
		sulfotransferase 1C2 [Odobenus rosmarus divergens]
		roundabout homolog 3 [Nannospalax galili]
		zinc finger and BTB domain-containing protein 21 isoform X1 [Otolemur garnettii]
		NALP1 [Mus musculus]
		hypothetical protein A6R68_08148, partial [Neotoma lepida]
		inactive N-acetylated-alpha-linked acidic dipeptidase-like protein 2 [Macaca fascicularis]
		ankyrin-2 isoform X1 [Carlito syrichta]
		kinesin-like protein KIF20B [Orycteropus afer afer]
		hypothetical protein A6R68_14330 [Neotoma lepida]
		hypothetical protein A6R68_23282 [Neotoma lepida]
		nucleolar MIF4G domain-containing protein 1 [Panthera tigris altaica]
		arylsulfatase K [Eptesicus fuscus]
		caspase recruitment domain-containing protein 10 isoform X1 [Cercocebus atys]
		uncharacterized protein LOC102841200 [Chrysochloris asiatica]
		HORMA domain-containing protein 1 [Heterocephalus glaber]
		delta-type opioid receptor [Pantholops hodgsonii]
		dynein heavy chain 11, axonemal [Sorex araneus]
		Keratin, type I cytoskeletal 39, partial [Bos mutus]
		uncharacterized protein LOC105749339 [Sarcophilus harrisii]
		CD166 antigen isoform X1 [Ovis aries]
		collagen alpha-3(IX) chain, partial [Echinops telfairi]
		uncharacterized ATP-dependent helicase IRC5, partial [Marmota marmota marmota]
		protein FAM110A isoform X1 [Macaca fascicularis]
		superoxide dismutase copper chaperone [Homo sapiens]
		telomerase-binding protein EST1A isoform X1 [Vicugna pacos]
		dipeptidyl peptidase 9 [Echinops telfairi]
		regulator of G-protein signaling 22 [Cavia porcellus]
		WD repeat-containing protein 81 isoform X1 [Bos mutus]
		hypothetical protein BOS_13578 [Bos taurus]
		dual specificity protein kinase CLK4 isoform X1 [Myotis brandtii]
		ubiquitin carboxyl-terminal hydrolase 42 [Ornithorhynchus anatinus]
		NAD-dependent protein deacetylase sirtuin-3, mitochondrial [Octodon degus]
		protein diaphanous homolog 2 [Ornithorhynchus anatinus]
		serine/arginine repetitive matrix protein 3 [Dasypus novemcinctus]
		acyl-coenzyme A synthetase ACSM5, mitochondrial [Orycteropus afer afer]
		histone-lysine N-methyltransferase, H3 lysine-36 and H4 lysine-20 specific isoform X1 [Myotis lucifugus]
		DNA-directed RNA polymerase II subunit RPB2 isoform 2 [Homo sapiens]
		uncharacterized protein LOC104670645, partial [Rhinopithecus roxellana]
		MHC class II DRB first extracellular domain, partial [Felis catus]
		hypothetical protein A6R68_13753, partial [Neotoma lepida]
		Elongation factor Tu, mitochondrial [Macaca fascicularis]
		Med15 protein [Rattus norvegicus]
		zinc finger protein DZIP1L [Ursus maritimus]
		CAMSAP1 protein, partial [Homo sapiens]
		axonemal dynein light chain domain-containing protein 1 [Rousettus aegyptiacus]
		leucine-rich repeat containing G protein-coupled receptor 6 [Physeter catodon]
		tankyrase-1 [Oryctolagus cuniculus]
		KIAA1377, isoform CRA_b [Homo sapiens]
		zinc finger protein 696 [Tursiops truncatus]
		luciferase [Gordonia alkanivorans]
		N-alpha-acetyltransferase 60 [Condylura cristata]
		hypothetical protein A6R68_03230 [Neotoma lepida]
		uncharacterized protein LOC106504968 [Sus scrofa]
		tRNA (guanine(26)-N(2))-dimethyltransferase isoform X1 [Equus przewalskii]
		Hypoxia-inducible factor 3 alpha [Pteropus alecto]
		P2X purinoceptor 2-like [Microcebus murinus]
		uncharacterized protein C2orf16 homolog [Panthera tigris altaica]
		zinc finger protein 430-like, partial [Pan troglodytes]
		cadherin-18 isoform X1 [Macaca mulatta]
		ubiquitin-like protein ISG15 [Saimiri boliviensis boliviensis]
		hypothetical protein A6R68_01845 [Neotoma lepida]
		host cell factor C1, partial [Monodelphis domestica]
		beta-1,4-N-acetylgalactosaminyltransferase 3 [Orycteropus afer afer]
		coiled-coil domain-containing protein 73 [Mesocricetus auratus]
		coiled-coil domain-containing protein 140 [Macaca fascicularis]
		negative elongation factor B isoform X2 [Ovis aries musimon]
		casein kinase I-like protein [Medicago truncatula]
		fidgetin-like protein 1 [Mus musculus]
		CTL2 protein isoform 1-like protein [Camelus ferus]
		nck-associated protein 5 [Chrysochloris asiatica]
		hypothetical protein A6R68_22215, partial [Neotoma lepida]
		protein bassoon [Homo sapiens]
		metalloproteinase inhibitor 2 [Echinops telfairi]
		protein FAM71D isoform X2 [Ovis aries]
		protein Shroom2 [Sarcophilus harrisii]
		nephrocystin-1 [Dipodomys ordii]
		C-type lectin domain family 17, member A [Condylura cristata]
		Serine/threonine-protein kinase N3, partial [Heterocephalus glaber]
		nucleoside diphosphate-linked moiety X motif 22 [Pantholops hodgsonii]
		Zinc finger protein 484 [Fukomys damarensis]
		DNA-directed RNA polymerase I subunit RPA1 [Elephantulus edwardii]
		tubulin alpha chain, testis-specific-like [Equus caballus]
		selenoprotein S [Octodon degus]
		integrin beta-6 isoform X1 [Odobenus rosmarus divergens]
		F-box protein-like [Bos taurus]
		GRAM domain-containing protein 1C [Ictidomys tridecemlineatus]
		galactokinase-like, partial [Pteropus vampyrus]
		seipin isoform X1 [Cavia porcellus]
		zinc finger protein 579 [Cavia porcellus]
		calcium-independent phospholipase A2-gamma isoform X1 [Octodon degus]
		rCG54990 [Rattus norvegicus]
		serine/threonine-protein kinase VRK2 [Orycteropus afer afer]
		rab11 family-interacting protein 2 isoform X1 [Rousettus aegyptiacus]
		TNFAIP3-interacting protein 2 isoform X1 [Otolemur garnettii]
		39S ribosomal protein L2, mitochondrial isoform X2 [Macaca mulatta]
		Fe-utilization protein [Rhodococcus rhodnii LMG 5362]
		mannan-binding lectin serine peptidase 2 [Physeter catodon]
		acyl-coenzyme A thioesterase 6 [Propithecus coquereli]
		lactase-like protein [Ictidomys tridecemlineatus]
		protein moonraker isoform X1 [Cricetulus griseus]
		insulin-like growth factor-binding protein 5, partial [Carlito syrichta]
		regulator of G-protein signaling 14 [Equus caballus]
		Nuclear RNA export factor 2 [Myotis davidii]
		WD repeat-containing protein 43 [Heterocephalus glaber]
		calmodulin-like, partial [Gorilla gorilla gorilla]
		mCG133750, isoform CRA_c, partial [Mus musculus]
		DNA polymerase kappa [Otolemur garnettii]
		hypothetical protein I79_011467 [Cricetulus griseus]
		uncharacterized protein LOC105858267 [Microcebus murinus]
		neuropilin and tolloid-like protein 2 [Myotis lucifugus]
		dnaJ homolog subfamily C member 21 [Ailuropoda melanoleuca]
		ankyrin repeat domain-containing protein 31 [Cavia porcellus]
		hypothetical protein A6R68_20195 [Neotoma lepida]
		collagen alpha-1(XVIII) chain-like, partial [Sarcophilus harrisii]
		peptide chain release factor C12orf65 homolog, mitochondrial [Cricetulus griseus]
		T-cell receptor beta chain, partial [Callithrix jacchus]
		uncharacterized protein LOC107524047 [Miniopterus natalensis]
		transient receptor potential cation channel subfamily M member 1-like [Pongo abelii]
		histocompatibility 2, M region locus 3 precursor [Mus musculus]
		protein WWC3-like, partial [Ornithorhynchus anatinus]
		ribonucleoside-diphosphate reductase subunit M2 B isoform X1 [Orcinus orca]
		Serine/threonine protein kinase [Micromonospora matsumotoense]
		synaptonemal complex protein 2-like [Ictidomys tridecemlineatus]
		collagen alpha-1(IX) chain isoform X3 [Cavia porcellus]
		zinc finger protein 559 [Ceratotherium simum simum]
		protein FAM189A1 [Ailuropoda melanoleuca]
		periaxin-like [Myotis lucifugus]
		ankyrin repeat and LEM domain-containing protein 2 [Bos mutus]
		pleckstrin homology domain-containing family A member 5-like [Manis javanica]
		protein HEXIM2 [Bos taurus]
		protein dispatched homolog 1 [Monodelphis domestica]
		BEN domain-containing protein 7 isoform X2 [Nomascus leucogenys]
		protein phosphatase 1 regulatory subunit 7 [Camelus bactrianus]
		uncharacterized protein LOC105575357 [Cercocebus atys]
		Zinc finger protein 609 [Pteropus alecto]
		hypothetical protein H671_xg20175, partial [Cricetulus griseus]
		2'-5'-oligoadenylate synthase-like protein 1 isoform X1 [Peromyscus maniculatus bairdii]
		carbon-nitrogen hydrolase [Acinetobacter sp. ETR1]
		protein TMEM155 [Chinchilla lanigera]
		polyadenylate-binding protein 1-like [Otolemur garnettii]
		3',5'-cyclic AMP phosphodiesterase [Rattus norvegicus]
		anaphase-promoting complex subunit 2 [Sorex araneus]
		E3 ubiquitin-protein ligase TRIML1 [Felis catus]
		zinc finger SWIM domain-containing protein 4 isoform X2 [Sus scrofa]
		IgA heavy chain variable region, partial [Mus musculus]
		polypeptide N-acetylgalactosaminyltransferase 8 [Nannospalax galili]
		hypothetical protein A6R68_21278, partial [Neotoma lepida]
		melanocortin receptor 5 [Ovis aries]
		hypothetical protein BAE44_0018597, partial [Dichanthelium oligosanthes]
		neurosecretory protein VGF [Microtus ochrogaster]
		hypothetical protein PAXINDRAFT_168701, partial [Paxillus involutus ATCC 200175]
		succinate--hydroxymethylglutarate CoA-transferase isoform X1 [Chinchilla lanigera]
		BTB/POZ domain-containing protein KCTD18 [Cricetulus griseus]
		uncharacterized protein LOC101842392 [Mesocricetus auratus]
		coiled-coil domain-containing protein 66 isoform X4 [Mesocricetus auratus]
		zinc finger protein 730 [Pan paniscus]
		unnamed protein product [Oikopleura dioica]
		BMP-2-inducible protein kinase [Peromyscus maniculatus bairdii]
		F-box only protein 38 [Fukomys damarensis]
		von Willebrand factor A domain-containing protein 5B1 [Camelus bactrianus]
		Contactin-2 [Pteropus alecto]
		cyclin-dependent kinase 12 isoform X1 [Erinaceus europaeus]
		piRNA biogenesis protein EXD1 [Capra hircus]
		cholinephosphotransferase 1 [Dasypus novemcinctus]
		immunity-related GTPase family Q protein [Eptesicus fuscus]
		collagen alpha-1(VI) chain [Canis lupus familiaris]
		histone-lysine N-methyltransferase SETD1B-A-like [Priapulus caudatus]
		melanoma-associated antigen B5 [Pan paniscus]
		tripartite motif-containing protein 55 [Myotis lucifugus]
		proline-rich protein 13 isoform 2 [Gorilla gorilla gorilla]
		hypothetical protein A6R68_21919, partial [Neotoma lepida]
		Disks large-associated protein 2-like [Bos taurus]
		Coiled-coil domain-containing protein 116 [Myotis davidii]
		mitogen-activated protein kinase kinase kinase 13 [Mesocricetus auratus]
		Grhl2 protein, partial [Mus musculus]
		ceramide synthase 6 [Mesocricetus auratus]
		uncharacterized protein CXorf49 homolog, partial [Lipotes vexillifer]
		vesicle transport protein SFT2B [Mustela putorius furo]
		metastasis suppressor 1-like [Pantholops hodgsonii]
		PHD finger protein 19 [Carlito syrichta]
		tectonin beta-propeller repeat-containing protein 2 [Dasypus novemcinctus]
		piggyBac transposable element-derived protein 5 [Rousettus aegyptiacus]
		ribosomal L1 domain-containing protein 1-like [Cebus capucinus imitator]
		zinc finger protein 598 isoform X1 [Aotus nancymaae]
		cobalt-zinc-cadmium resistance protein CzcA-like, partial [Manis javanica]
		transcriptional regulator ATRX isoform X1 [Cricetulus griseus]
		collagen alpha-4(VI) chain-like [Ornithorhynchus anatinus]
		similar to Wdr8 protein [Rattus norvegicus]
		Period circadian protein homolog 3
		zinc finger protein 649-like [Microcebus murinus]
		zinc finger protein 227 [Dasypus novemcinctus]
		fibroblast growth factor 5 isoform 2 precursor [Ovis aries]
		nuclear receptor coactivator 4 isoform X1 [Capra hircus]
		MCM domain-containing protein 2 [Sorex araneus]
		Myosin light chain kinase, smooth muscle [Fukomys damarensis]
		zinc finger protein 638 [Vicugna pacos]
		uncharacterized protein C19orf68 homolog [Condylura cristata]
		hypothetical protein A6R68_18007, partial [Neotoma lepida]
		nuclear protein UL24 [Leporid herpesvirus 4]
		filaggrin-2, partial [Tupaia chinensis]
		Uncharacterized protein C5orf17
		dual specificity protein kinase TTK isoform X1 [Monodelphis domestica]
		tigger transposable element-derived protein 1-like [Ursus maritimus]
		hypothetical protein [Frigoribacterium sp. MEB024]
		zinc finger protein 208-like [Ictidomys tridecemlineatus]
		alpha-1,3-mannosyl-glycoprotein 4-beta-N-acetylglucosaminyltransferase B [Saimiri boliviensis boliviensis]
		cysteine-rich DPF motif domain-containing protein 1 [Jaculus jaculus]
		mitogen-activated protein kinase kinase kinase kinase 4 isoform X1 [Balaenoptera acutorostrata scammoni]
		actin-related protein 2/3 complex subunit 1B [Mus musculus]
		serine/threonine-protein kinase greatwall [Jaculus jaculus]
		next to BRCA1 gene 1 protein [Odobenus rosmarus divergens]
		pleckstrin homology domain-containing family A member 7 isoform X1 [Galeopterus variegatus]
		heterogeneous nuclear ribonucleoprotein L2 [Camelus ferus]
		testicular haploid expressed gene protein isoform X1 [Chinchilla lanigera]
		regulator of G-protein signaling 18 isoform X1 [Heterocephalus glaber]
		cadherin, EGF LAG seven-pass G-type receptor 2 (flamingo homolog, Drosophila) [Homo sapiens]
		Tumor necrosis factor alpha-induced protein 2 [Tupaia chinensis]
		Cysteinyl leukotriene receptor 2 [Myotis davidii]
		E3 ubiquitin-protein ligase linker protein MMS1 [Marmota marmota marmota]
		cytidine deaminase [Flammeovirgaceae bacterium 311]
		protocadherin alpha-9-like, partial [Sus scrofa]
		m7GpppX diphosphatase isoform X2 [Miniopterus natalensis]
		maestro heat-like repeat-containing protein family member 2B [Rhinopithecus bieti]
		E3 ubiquitin-protein ligase MARCH1 isoform X2 [Ornithorhynchus anatinus]
		zinc finger and SCAN domain-containing protein 12-like isoform X2 [Ovis aries musimon]
		predicted protein [Sclerotinia sclerotiorum 1980]
		phosphatidylinositol 4-kinase beta isoform 1 [Mus musculus]
		mitochondrial uncoupling protein 4 isoform X1 [Cercocebus atys]
		interleukin-33 [Propithecus coquereli]
		secretion-regulating guanine nucleotide exchange factor isoform X1 [Microcebus murinus]
		cAMP and cAMP-inhibited cGMP 3',5'-cyclic phosphodiesterase 10A isoform X1 [Macaca fascicularis]
		gamma-2-syntrophin-like, partial [Carlito syrichta]
		atherin [Ochotona princeps]
		protein ARV1 isoform X1 [Mesocricetus auratus]
		protein NEDD1 [Chinchilla lanigera]
		O(6)-methylguanine-induced apoptosis 2 isoform X1 [Condylura cristata]
		envoplakin isoform X2 [Erinaceus europaeus]
		steroidogenic factor 1 [Dipodomys ordii]
		hCG2000617, partial [Homo sapiens]
		calcium uptake protein 3, mitochondrial isoform X1 [Chlorocebus sabaeus]
		olfactory receptor 7G2-like [Octodon degus]
		aflatoxin B1 aldehyde reductase member 2, partial [Mustela putorius furo]
		olfactory receptor 8S1-like [Orycteropus afer afer]
		TCF3 fusion partner like protein [Myotis davidii]
		homeobox protein DLX-2 [Ailuropoda melanoleuca]
		acidic leucine-rich nuclear phosphoprotein 32 family member E-like [Rhinopithecus roxellana]
		uncharacterized protein LOC101636440 [Condylura cristata]
		ATP-binding cassette sub-family A member 3 [Bos mutus]
		tetratricopeptide repeat protein 7A-like [Leptonychotes weddellii]
		28S ribosomal protein S18c, mitochondrial isoform X2 [Myotis lucifugus]
		torsin-4A [Mustela putorius furo]
		ALK tyrosine kinase receptor [Pteropus alecto]
		coiled-coil domain-containing protein 33 isoform X1 [Equus caballus]
		peptidase M22 family protein [Novosphingobium tardaugens NBRC 16725]
		Werner syndrome ATP-dependent helicase [Panthera tigris altaica]
		polypeptide N-acetylgalactosaminyltransferase-like 6 [Sus scrofa]
		hypothetical protein [Nocardia fusca]
		tyrosine-protein phosphatase non-receptor type 22 [Acinonyx jubatus]
		protein FAM220A [Marmota marmota marmota]
		uncharacterized protein LOC101084244 [Felis catus]
		uncharacterized protein C10orf88 homolog [Ictidomys tridecemlineatus]
		hypothetical protein [Macaca fascicularis]
		biorientation of chromosomes in cell division protein 1 [Cricetulus griseus]
		F-box/LRR-repeat protein 21 [Panthera tigris altaica]
		hypothetical protein TREES_T100010920 [Tupaia chinensis]
		glycogen debranching enzyme [Carlito syrichta]
		neuronal PAS domain-containing protein 3 isoform X15 [Microcebus murinus]
		Sulfhydryl oxidase 2 [Cricetulus griseus]
		RNA exonuclease 1 homolog isoform X1 [Homo sapiens]
		oncostatin-M precursor [Mus musculus]
		NF-kappa-B-activating protein [Myotis brandtii]
		hypothetical protein A6R68_21128 [Neotoma lepida]
		surfeit locus protein 2 [Ceratotherium simum simum]
		arf-GAP domain and FG repeat-containing protein 2 [Loxodonta africana]
		protein SFI1 homolog isoform X9 [Chlorocebus sabaeus]
		charged multivesicular body protein 6 [Felis catus]
		arylsulfatase G isoform X1 [Ovis aries]
		alanine--tRNA ligase, mitochondrial isoform X1 [Pteropus alecto]
		interleukin-3 receptor subunit alpha [Cebus capucinus imitator]
		caspase recruitment domain-containing protein 6 [Bubalus bubalis]
		matrix metalloproteinase-28 isoform X1 [Rhinopithecus roxellana]
		beta-Ala-His dipeptidase [Odobenus rosmarus divergens]
		enoyl-CoA hydratase domain-containing protein 3, mitochondrial isoform X1 [Cercocebus atys]
		huntingtin-associated protein 1 [Mandrillus leucophaeus]
		choline oxidase [Leucobacter salsicius]
		39S ribosomal protein L9, mitochondrial isoform X2 [Cricetulus griseus]
		protein very KIND, partial [Sarcophilus harrisii]
		rCG54352, isoform CRA_b [Rattus norvegicus]
		NACHT, LRR and PYD domains-containing protein 12, partial [Fukomys damarensis]
		transcription factor 19 isoform X1 [Felis catus]
		mediator of DNA damage checkpoint protein 1 [Chrysochloris asiatica]
		homeobox mh23-related protein, partial [Mus musculus]
		centriolar coiled-coil protein of 110 kDa [Cebus capucinus imitator]
		patatin-like phospholipase domain-containing protein 7 isoform X2 [Oryctolagus cuniculus]
		olfactory receptor 6C2-like [Mesocricetus auratus]
		E3 ubiquitin-protein ligase AMFR [Equus caballus]
		cip1-interacting zinc finger protein isoform X1 [Elephantulus edwardii]
		2-oxoisovalerate dehydrogenase subunit alpha, mitochondrial [Saimiri boliviensis boliviensis]
		olfactory receptor 10A7 [Canis lupus familiaris]
		dynein heavy chain 10, axonemal [Ornithorhynchus anatinus]
		myoferlin isoform X7 [Monodelphis domestica]
		WD repeat and SOF domain-containing protein 1 [Heterocephalus glaber]
		cyclin-dependent kinase 11B isoform X7 [Dipodomys ordii]
		hydrocephalus-inducing protein homolog [Cavia porcellus]
		ceramide kinase [Ursus maritimus]
		zinc finger protein 646 [Leptonychotes weddellii]
		angiotensinogen [Propithecus coquereli]
		serine/arginine repetitive matrix protein 5 [Myotis davidii]
		collagen alpha-2(VI) chain isoform X1 [Cricetulus griseus]
		spastin [Cavia porcellus]
		fer-1-like protein 6 [Homo sapiens]
		R-spondin-2 [Fukomys damarensis]
		DNA helicase B [Orycteropus afer afer]
		retinitis pigmentosa 1-like 1 protein [Galeopterus variegatus]
		dephospho-CoA kinase domain-containing protein [Cavia porcellus]
		polyubiquitin [Saimiri boliviensis boliviensis]
		ubiquitin carboxyl-terminal hydrolase 64E-like [Mandrillus leucophaeus]
		hypothetical protein A6R68_13502, partial [Neotoma lepida]
		hypothetical protein [Pontibacillus yanchengensis]
		ATP-dependent RNA helicase DHX29 isoform X2 [Rattus norvegicus]
		testis, prostate and placenta-expressed protein isoform X1 [Homo sapiens]
		trimethylguanosine synthase [Sorex araneus]
		protein LAP2 isoform X1 [Felis catus]
		hypothetical protein CB1_000651008 [Camelus ferus]
		transketolase-like protein 2 [Elephantulus edwardii]
		AT-rich interactive domain-containing protein 4B isoform X1 [Ictidomys tridecemlineatus]
		WD repeat-containing and planar cell polarity effector protein fritz homolog isoform X3 [Myotis brandtii]
		protein THEMIS2 [Ailuropoda melanoleuca]
		hypothetical protein BOS_15182 [Bos taurus]
		pancreatic ribonuclease, partial [Martes flavigula]
		uncharacterized protein C3orf22 homolog [Chrysochloris asiatica]
		Matrilysin [Tupaia chinensis]
		uncharacterized protein LOC101998541 [Microtus ochrogaster]
		transmembrane and TPR repeat-containing protein 4 isoform X1 [Ornithorhynchus anatinus]
		NADH-quinone oxidoreductase subunit B 1
		activated RNA polymerase II transcriptional coactivator p15 isoform X2 [Nomascus leucogenys]
		Coiled-coil domain-containing protein 94 [Cricetulus griseus]
		hCG2002943, partial [Homo sapiens]
		carboxylesterase 4A [Galeopterus variegatus]
		melanoregulin-like [Carlito syrichta]
		small ubiquitin-related modifier 4 [Nomascus leucogenys]
		histone-lysine N-methyltransferase SUV39H1 isoform X1 [Heterocephalus glaber]
		lysosomal acid phosphatase [Cavia porcellus]
		metallo-beta-lactamase domain-containing protein 1 [Equus przewalskii]
		coiled-coil domain-containing protein 168 [Orycteropus afer afer]
		DNA-binding protein RFX5 isoform X2 [Chinchilla lanigera]
		dnaJ homolog subfamily B member 14 [Sorex araneus]
		AH receptor-interacting protein isoform X1 [Camelus ferus]
		uncharacterized protein LOC101102296 isoform X2 [Ovis aries musimon]
		nitric oxide synthase, inducible [Ochotona princeps]
		ubiquitin-conjugating enzyme E2 Q1 [Ursus maritimus]
		PAP associated domain containing protein 5 variant, partial [Homo sapiens]
		CFTR, partial [Oryctolagus cuniculus]
		hypothetical protein [Homo sapiens]
		40S ribosomal protein S12-like, partial [Orycteropus afer afer]
		E3 ubiquitin-protein ligase PDZRN3 [Rhinopithecus roxellana]
		succinate-semialdehyde dehydrogenase, mitochondrial-like [Pantholops hodgsonii]
		WD repeat-containing protein 36 isoform X1 [Monodelphis domestica]
		PRO0758 [Homo sapiens]
		sodium channel subunit beta-4 isoform X1 [Pongo abelii]
		keratin-associated protein 19-7-like [Equus caballus]
		syntaxin-18 [Macaca mulatta]
		CXADR-like membrane protein [Callithrix jacchus]
		spermatogenesis-associated protein 31C2-like [Fukomys damarensis]
		protein slowmo homolog 1 [Lipotes vexillifer]
		kinetochore protein NDC80 homolog isoform X1 [Microcebus murinus]
		unknown [Proteobacteria bacterium CAG:495]
		Olfactory receptor 508 [Mus musculus]
		hypothetical protein PANDA_006643, partial [Ailuropoda melanoleuca]
		high mobility group nucleosome-binding domain-containing protein 5 [Macaca mulatta]
		spermatogenesis-associated protein 31A6-like [Sus scrofa]
		glycine amidinotransferase, mitochondrial [Heterocephalus glaber]
		SH3 domain-binding protein 5 [Sorex araneus]
		olfactory receptor 508-like [Monodelphis domestica]
		caspase recruitment domain-containing protein 6 isoform X1 [Mustela putorius furo]
		sex comb on midleg-like protein 2 [Jaculus jaculus]
		tripartite motif-containing protein 65-like [Pongo abelii]
		D-2-hydroxyglutarate dehydrogenase, mitochondrial [Cavia porcellus]
		adipocyte enhancer-binding protein 1 [Microtus ochrogaster]
		protein Simiate [Ochotona princeps]
		Polycomb group protein ASXL1, partial [Manis javanica]
		uncharacterized protein LOC105587618 [Cercocebus atys]
		amidohydrolase [Acinetobacter sp. ETR1]
		ATP-binding cassette sub-family B member 10, mitochondrial [Sorex araneus]
		collagen alpha-1(XXI) chain [Chinchilla lanigera]
		SUN domain-containing protein 2 isoform X1 [Vicugna pacos]
		RIKEN cDNA 4921517D21 gene [Mus musculus]
		tyrosine-protein phosphatase non-receptor type 18, partial [Acinonyx jubatus]
		Ccdc88c protein [Mus musculus]
		thyroglobulin [Propithecus coquereli]
		myeloid zinc finger 1 isoform 1 [Mus musculus]
		Protein unc-50 like protein [Pteropus alecto]
		hypothetical protein A6R68_14698, partial [Neotoma lepida]
		50S ribosomal protein L2 [Synechococcus sp. PCC 7336]
		class E basic helix-loop-helix protein 22 [Oryctolagus cuniculus]
		G protein-coupled receptor kinase 4 [Elephantulus edwardii]
		protein FRG2-like-1-like [Physeter catodon]
		telomerase reverse transcriptase isoform X1 [Chrysochloris asiatica]
		potassium/sodium hyperpolarization-activated cyclic nucleotide-gated channel 2-like [Ovis aries musimon]
		ankyrin 2, neuronal-like [Bos taurus]
		serine/arginine-rich splicing factor 4 [Jaculus jaculus]
		proto-oncogene serine/threonine-protein kinase mos [Loxodonta africana]
		methyltransferase-like protein 15 [Felis catus]
		uncharacterized protein KIAA1683 homolog [Sorex araneus]
		RNA polymerase II-associated protein 1 [Tupaia chinensis]
		occludin/ELL domain-containing protein 1 isoform X1 [Propithecus coquereli]
		inactive ribonuclease-like protein 9 isoform 1 precursor [Homo sapiens]
		hypothetical protein [Nocardia jinanensis]
		prostaglandin E2 receptor EP4 subtype [Ictidomys tridecemlineatus]
		germ cell-specific gene 1-like protein isoform X2 [Pongo abelii]
		DC-STAMP domain-containing protein 1 [Condylura cristata]
		diacylglycerol kinase kappa [Peromyscus maniculatus bairdii]
		phospholipid-transporting ATPase IM isoform X2 [Chinchilla lanigera]
		transcription initiation factor TFIID subunit 10-like protein [Cricetulus griseus]
		tetratricopeptide repeat protein 34 [Equus caballus]
		NADH-quinone oxidoreductase subunit N [Mycobacterium kansasii]
		histone-lysine N-methyltransferase SETDB2 [Condylura cristata]
		uveal autoantigen with coiled-coil domains and ankyrin repeats [Dasypus novemcinctus]
		pancreatic amylase, partial [Felis catus]
		zinc finger and BTB domain containing 40, isoform CRA_b [Homo sapiens]
		FYVE, RhoGEF and PH domain-containing protein 5-like [Ceratotherium simum simum]
		F-box only protein 33 [Pan troglodytes]
		serotonin N-acetyltransferase [Ceratotherium simum simum]
		2-oxoglutarate dehydrogenase E1 component DHKTD1, mitochondrial [Physeter catodon]
		activator of 90 kDa heat shock protein ATPase homolog 1 isoform X1 [Echinops telfairi]
		ubiquitously transcribed tetratricopeptide repeat Y-linked protein, partial [Papio anubis]
		coiled-coil domain-containing protein 105 [Microcebus murinus]
		zinc finger protein 160-like isoform X1, partial [Ovis aries]
		golgin subfamily A member 1 isoform X1 [Chlorocebus sabaeus]
		nitrogen permease regulator 2-like protein isoform X2 [Mus musculus]
		poly(A) binding protein, cytoplasmic 1, isoform CRA_f [Homo sapiens]
		hypothetical protein A6R68_21878, partial [Neotoma lepida]
		homeobox protein Hox-B8 [Loxodonta africana]
		Rh blood group protein, partial [Hylobates lar]
		serine/threonine-protein kinase Nek5 isoform X1 [Chinchilla lanigera]
		inactive serine protease 35 [Camelus dromedarius]
		lymphocyte antigen 96, isoform CRA_a [Rattus norvegicus]
		olfactory receptor 51M1 [Cercocebus atys]
		uncharacterized protein C5orf47 homolog [Mesocricetus auratus]
		UPF0561 protein C2orf68 homolog [Ictidomys tridecemlineatus]
		zinc finger C3H1 domain-containing protein isoform X3 [Cercocebus atys]
		uncharacterized protein C11orf65 homolog [Sorex araneus]
		protein FAM160B1-like, partial [Echinops telfairi]
		centrosomal protein of 120 kDa [Nannospalax galili]
		sal-like protein 4 [Lipotes vexillifer]
		PH and SEC7 domain-containing protein 2 [Elephantulus edwardii]
		Aldehyde oxidase 1 [Mus musculus]
		Tyrosine-protein kinase JAK3 [Cricetulus griseus]
		olfactory receptor 143-like [Nannospalax galili]
		adenylyl cyclase-associated protein 2 [Rousettus aegyptiacus]
		gamma-glutamylcyclotransferase [Erinaceus europaeus]
		UDP-glucose 6-dehydrogenase 1-like [Pantholops hodgsonii]
		testis-expressed sequence 13B protein-like [Balaenoptera acutorostrata scammoni]
		casein kinase I isoform alpha isoform X3 [Sarcophilus harrisii]
		pleckstrin homology-like domain family B member 1 isoform X5 [Monodelphis domestica]
		uncharacterized protein C14orf183 homolog [Rhinopithecus roxellana]
		NADH dehydrogenase [ubiquinone] 1 alpha subcomplex subunit 7 [Sorex araneus]
		hypothetical protein CB1_000320057 [Camelus ferus]
		maestro heat-like repeat family member 5 [Tupaia chinensis]
		dedicator of cytokinesis protein 11 isoform X1 [Cricetulus griseus]
		transmembrane protein 132C, partial [Miniopterus natalensis]
		protein HEATR9 [Mesocricetus auratus]
		olfactory receptor 1440 isoform X2 [Cricetulus griseus]
		bcl-2-related ovarian killer protein isoform X4 [Ovis aries musimon]
		titin [Eptesicus fuscus]
		zinc finger protein 483 [Chinchilla lanigera]
		Olfactory receptor 9Q2 [Heterocephalus glaber]
		olfactory receptor 10G4-like [Cavia porcellus]
		T-lymphoma invasion and metastasis-inducing protein 1 isoform X1 [Chinchilla lanigera]
		Fanconi anemia group I protein [Zootermopsis nevadensis]
		chondroitin sulfate synthase 1 [Erinaceus europaeus]
		olfactory receptor 24 [Canis lupus familiaris]
		cytochrome P450 2D17-like [Cavia porcellus]
		synaptonemal complex protein 1 [Orcinus orca]
		Lateral signaling target protein 2-like protein, partial [Bos mutus]
		protocadherin-11 X-linked [Ornithorhynchus anatinus]
		phosphorylcholine phosphatase [Pseudomonas]
		protein FAM71B [Carlito syrichta]
		helicase with zinc finger domain 2 isoform 2 [Homo sapiens]
		40S ribosomal protein S17-like [Elephantulus edwardii]
		galactosylgalactosylxylosylprotein 3-beta-glucuronosyltransferase 1 isoform X4 [Condylura cristata]
		BUD13 isoform 2-like protein [Camelus ferus]
		protein DDC8 homolog [Bos taurus]
		transmembrane protein 179B [Bos taurus]
		coiled-coil domain-containing protein 160 [Ochotona princeps]
		calcium-binding tyrosine phosphorylation-regulated protein isoform X1 [Sarcophilus harrisii]
		RAB6A-GEF complex partner protein 1 [Ornithorhynchus anatinus]
		ribosomal protein S6 [Homo sapiens]
		regulator of G-protein signaling 3 isoform X8 [Myotis lucifugus]
		pre-mRNA-splicing factor RBM22-like [Sorex araneus]
		ankyrin repeat domain-containing protein 61 [Orycteropus afer afer]
		tumor suppressor candidate gene 1 protein, partial [Ailuropoda melanoleuca]
		GTPase Era, mitochondrial [Monodelphis domestica]
		N-acetylglutamate synthase, mitochondrial [Condylura cristata]
		platelet-activating factor acetylhydrolase IB subunit alpha-like protein [Cricetulus griseus]
		E3 ubiquitin-protein ligase RFWD2 [Galeopterus variegatus]
		fibrinogen A-alpha-chain, partial [Canis lupus familiaris]
		hypothetical protein JM57_04790 [Comamonadaceae bacterium BICA1-1]
		nitrogen permease regulator 2 [Marmota marmota marmota]
		DUF4743 domain-containing protein [endosymbiont of Codakia orbicularis]
		KH domain-containing, RNA-binding, signal transduction-associated protein 3 [Nannospalax galili]
		nuclear autoantigen Sp-100 isoform 1 [Mus musculus]
		BSD domain-containing protein 1 isoform X3 [Callithrix jacchus]
		Down syndrome cell adhesion molecule-like protein 1 homolog, partial [Ornithorhynchus anatinus]
		mannan-binding lectin serine protease 1 isoform 1 precursor [Homo sapiens]
		usherin isoform X1 [Ovis aries]
		hypothetical protein EGK_21156, partial [Macaca mulatta]
		protein sma d
		zinc finger protein 345-like [Bison bison bison]
		histone H2B type 1-N isoform X1 [Rattus norvegicus]
		rho GTPase-activating protein 30 [Panthera tigris altaica]
		uncharacterized protein LOC104651444 isoform X1 [Saimiri boliviensis boliviensis]
		Opt2p [Saccharomyces cerevisiae S288c]
		uncharacterized protein LOC105106401 [Camelus dromedarius]
		two-component response regulator-like APRR6 [Solanum tuberosum]
		SH3 domain-containing kinase-binding protein 1 isoform X3 [Cercocebus atys]
		protein ABHD12B [Rousettus aegyptiacus]
		CD99 antigen-like protein 2 [Pantholops hodgsonii]
		zinc finger protein 175 [Cebus capucinus imitator]
		LIM domain-containing protein A-like [Myotis brandtii]
		uncharacterized protein C20orf202 homolog [Elephantulus edwardii]
		hypothetical protein M91_09895, partial [Bos mutus]
		ubiquinol-cytochrome-c reductase complex assembly factor 3 [Monodelphis domestica]
		fibroblast growth factor 22 [Ictidomys tridecemlineatus]
		RNA-binding Raly-like protein [Dipodomys ordii]
		zinc finger protein 619 [Orycteropus afer afer]
		monocarboxylate transporter 2 [Orcinus orca]
		inactive ubiquitin carboxyl-terminal hydrolase 54 isoform X1 [Condylura cristata]
		mitotic checkpoint serine/threonine-protein kinase BUB1 beta [Physeter catodon]
		transcriptional adapter 2-alpha, partial [Ornithorhynchus anatinus]
		uncharacterized protein LOC100339729 [Oryctolagus cuniculus]
		kinesin-like protein KIF19 isoform X1 [Bos taurus]
		acyl-CoA dehydrogenase NM domain-like protein [Fistulina hepatica ATCC 64428]
		hCG1645691 [Homo sapiens]
		nuclear protein MDM1 [Sarcophilus harrisii]
		E3 ubiquitin-protein ligase NEURL1 isoform X2 [Cricetulus griseus]
		iporin [Ornithorhynchus anatinus]
		Krueppel-like factor 13 isoform X1 [Rhinopithecus bieti]
		uncharacterized protein LOC103348895 [Oryctolagus cuniculus]
		SLC2A4 regulator [Cricetulus griseus]
		E3 ubiquitin-protein ligase RBBP6 isoform X1 [Loxodonta africana]
		exodeoxyribonuclease III [Burkholderia cepacia complex]
		peptidyl-prolyl cis-trans isomerase FKBP10 isoform X1 [Jaculus jaculus]
		desmoglein-3 [Ictidomys tridecemlineatus]
		hypothetical protein PANDA_003423, partial [Ailuropoda melanoleuca]
		chmadrin (short type) [Potorous tridactylus]
		solanesyl-diphosphate synthase 3, chloroplastic-like [Pantholops hodgsonii]
		40S ribosomal protein S4-like [Vicugna pacos]
		GTPase IMAP family member 3-like [Microtus ochrogaster]
		glomulin isoform X1 [Jaculus jaculus]
		Myotubularin-related protein 12 [Heterocephalus glaber]
		retrotransposon gag domain-containing protein 1 [Oryctolagus cuniculus]
		interferon-induced very large GTPase 1-like [Capra hircus]
		zinc finger protein 236 isoform X6 [Cavia porcellus]
		hypothetical protein M91_02672, partial [Bos mutus]
		single-stranded DNA-binding protein 4-like, partial [Tursiops truncatus]
		prothrombin [Ceratotherium simum simum]
		abhydrolase domain-containing protein 16B [Heterocephalus glaber]
		60S ribosomal protein L27a-like protein [Camelus ferus]
		nesprin-4 [Ornithorhynchus anatinus]
		gliomedin [Loxodonta africana]
		Y-box-binding protein 3 isoform X1 [Manis javanica]
		myosin-6-like [Ailuropoda melanoleuca]
		protein FAM178A-like [Dipodomys ordii]
		zinc finger protein 334 [Ceratotherium simum simum]
		ankyrin repeat domain-containing protein 36B-like, partial [Pongo abelii]
		Huntingtin [Myotis brandtii]
		armadillo repeat-containing protein 2 isoform X2 [Monodelphis domestica]
		forkhead-associated domain-containing protein 1 [Sorex araneus]
		potassium voltage-gated channel subfamily H member 2 [Camelus ferus]
		isoleucine--tRNA ligase, mitochondrial [Otolemur garnettii]
		DNA polymerase subunit gamma-2, mitochondrial [Miniopterus natalensis]
		factor VIII intron 22 protein-like [Oryctolagus cuniculus]
		coiled-coil domain-containing protein 87 [Mus musculus]
		uterine serpin-like protein [Ailuropoda melanoleuca]
		UAP56-interacting factor isoform X3 [Monodelphis domestica]
		zinc finger protein 709-like [Galeopterus variegatus]
		hCG1812142, partial [Homo sapiens]
		Microtubule-actin cross-linking factor 1, isoform 4 [Pteropus alecto]
		zinc finger protein 42 homolog [Pan troglodytes]
		RIB43A-like with coiled-coils protein 1 [Monodelphis domestica]
		phosphate ABC transporter, permease protein PstA [Altererythrobacter atlanticus]
		C-type lectin domain family 4 member D [Trichechus manatus latirostris]
		Serotransferrin [Pteropus alecto]
		CASP8-associated protein 2 isoform X2 [Myotis brandtii]
		prostaglandin D2 receptor 2 [Panthera tigris altaica]
		3-keto-steroid reductase-like [Sus scrofa]
		thyroid receptor-interacting protein 11 isoform X1 [Ceratotherium simum simum]
		72 kDa type IV collagenase [Myotis brandtii]
		sperm-associated antigen 17 [Loxodonta africana]
		uncharacterized protein KIAA0556 homolog isoform X1 [Condylura cristata]
		spermatogenesis-associated protein 31A2-like [Galeopterus variegatus]
		unnamed protein product [Macaca fascicularis]
		receptor-interacting serine/threonine-protein kinase 3 [Tursiops truncatus]
		DNA polymerase alpha subunit B [Pteropus alecto]
		hypothetical protein M91_08777, partial [Bos mutus]
		neurofilament medium polypeptide [Otolemur garnettii]
		Chromodomain-helicase-DNA-binding protein 6 [Cricetulus griseus]
		HIRA-interacting protein 3 isoform X1 [Dipodomys ordii]
		zinc finger protein 276 isoform X1 [Macaca mulatta]
		Usher syndrome type-1C protein-binding protein 1 [Macaca mulatta]
		cAMP-dependent protein kinase regulatory subunit, partial [Vicugna pacos]
		interleukin-10 receptor subunit alpha [Peromyscus maniculatus bairdii]
		SET and MYND domain-containing protein 4 [Ornithorhynchus anatinus]
		calcineurin-binding protein cabin-1 [Odobenus rosmarus divergens]
		TATA box-binding protein-associated factor RNA polymerase I subunit C isoform X3 [Aotus nancymaae]
		origin recognition complex subunit 6 [Loxodonta africana]
		synaptotagmin-16 isoform X11 [Homo sapiens]
		Krueppel-like factor 14 [Ovis aries]
		prostatic acid phosphatase [Sorex araneus]
		EGF-like module-containing mucin-like hormone receptor-like 3 [Lipotes vexillifer]
		Nebulette
		24-hydroxycholesterol 7-alpha-hydroxylase [Sarcophilus harrisii]
		hyperpolarization activated cyclic nucleotide-gated potassium channel 2 [Tursiops truncatus]
		zinc finger protein ZFP69B [Marmota marmota marmota]
		hypothetical protein H920_16224 [Fukomys damarensis]
		uncharacterized protein C7orf50 homolog [Physeter catodon]
		DENN domain-containing protein 4C isoform X1 [Chinchilla lanigera]
		rho-related GTP-binding protein RhoU [Sarcophilus harrisii]
		60 kDa SS-A/Ro ribonucleoprotein isoform X1 [Panthera tigris altaica]
		next to BRCA1 gene 1 protein isoform X1 [Oryctolagus cuniculus]
		nuclear pore-associated protein 1-like [Physeter catodon]
		AT-rich interactive domain-containing protein 5B isoform X1 [Mustela putorius furo]
		CD34 antigen [Bos taurus]
		histone H1.3-like protein [Sus scrofa]
		collagen alpha-2(XI) chain precursor [Bos taurus]
		centrobin [Sorex araneus]
		meiosis-specific with OB domain-containing protein isoform X1 [Chrysochloris asiatica]
		nuclear export mediator factor NEMF isoform X1 [Fukomys damarensis]
		tRNA methyltransferase 10 homolog B [Tursiops truncatus]
		DNA-dependent protein kinase catalytic subunit [Oryctolagus cuniculus]
		tonsoku-like protein isoform X1 [Microtus ochrogaster]
		testis-expressed sequence 26 protein isoform X1 [Canis lupus familiaris]
		B-cell antigen receptor complex-associated protein alpha chain [Heterocephalus glaber]
		psychosine receptor [Echinops telfairi]
		active breakpoint cluster region-related protein isoform b [Homo sapiens]
		T-cell receptor alpha chain C region [Pteropus alecto]
		sterol O-acyltransferase 2 [Echinops telfairi]
		zinc finger protein 624 isoform X1 [Tupaia chinensis]
		epithelial chloride channel protein [Bos taurus]
		Mas-related G-protein coupled receptor member A5
		B-cell CLL/lymphoma 9 protein [Echinops telfairi]
		caspase-4-like [Carlito syrichta]
		BAG family molecular chaperone regulator 3 [Ailuropoda melanoleuca]
		transcription termination factor 1, partial [Ornithorhynchus anatinus]
		sodium-dependent phosphate transport protein 2A isoform X1 [Microcebus murinus]
		katanin p60 subunit A-like 1, isoform CRA_b, partial [Mus musculus]
		hypothetical protein EGK_15557, partial [Macaca mulatta]
		mismatch repair protein, partial [Mesocricetus auratus]
		uncharacterized protein C6orf201 homolog [Elephantulus edwardii]
		hypothetical protein H920_06731 [Fukomys damarensis]
		myeloid cell nuclear differentiation antigen-like [Trichechus manatus latirostris]
		protein FAN [Rhinopithecus roxellana]
		transcriptional regulator Kaiso isoform X1 [Cricetulus griseus]
		chromosome 21 open reading frame 33, isoform CRA_b [Homo sapiens]
		PWWP domain-containing protein MUM1 [Ornithorhynchus anatinus]
		protein-glutamate O-methyltransferase isoform X1 [Mesocricetus auratus]
		somatostatin receptor type 1 isoform X1, partial [Cricetulus griseus]
		AF4/FMR2 family member 1 [Myotis davidii]
		N-terminal EF-hand calcium-binding protein 2 isoform X1 [Cricetulus griseus]
		uncharacterized protein C2orf71 homolog [Sarcophilus harrisii]
		cyclin D3, partial [Oryctolagus cuniculus]
		testis-specific Y-encoded protein 3-like [Ailuropoda melanoleuca]
		Melanoma-associated antigen B16 [Pteropus alecto]
		trophinin [Capra hircus]
		Gem-associated protein 5 [Fukomys damarensis]
		pregnancy-associated glycoprotein 5, partial [Bubalus bubalis]
		phosphatidylinositol 3-kinase regulatory subunit beta [Sarcophilus harrisii]
		hypothetical protein A6R68_02050 [Neotoma lepida]
		THO complex subunit 5 homolog [Fukomys damarensis]
		aristaless-like homeobox 3-like protein [Camelus ferus]
		agmatinase, mitochondrial-like [Pantholops hodgsonii]
		cysteine--tRNA ligase, cytoplasmic [Eptesicus fuscus]
		sodium-coupled neutral amino acid transporter 10 isoform X1 [Microtus ochrogaster]
		SLAM family member 5 [Dipodomys ordii]
		hypothetical protein I79_012913 [Cricetulus griseus]
		islet cell autoantigen 1 isoform X1 [Papio anubis]
		tonsoku-like protein [Octodon degus]
		testis specific protein, Y-linked 1-like [Bos taurus]
		type-1 angiotensin II receptor-associated protein isoform X2 [Manis javanica]
		E3 ubiquitin-protein ligase TRIM22 [Saimiri boliviensis boliviensis]
		zinc finger protein 800 (predicted) [Plecturocebus moloch]
		BRCA1-A complex subunit RAP80 isoform X1 [Rousettus aegyptiacus]
		integrin alpha-X [Chinchilla lanigera]
		stonin-2 [Erinaceus europaeus]
		kunitz-type protease inhibitor 4 [Rousettus aegyptiacus]
		TATA box-binding protein-associated factor RNA polymerase I subunit B-like [Cavia porcellus]
		eukaryotic translation initiation factor 3, subunit 9 eta, 116kDa, isoform CRA_c, partial [Homo sapiens]
		hypothetical protein LOC158381, isoform CRA_b [Homo sapiens]
		structural maintenance of chromosomes protein 1B isoform X1 [Dasypus novemcinctus]
		peptidyl-prolyl cis-trans isomerase A-like [Saimiri boliviensis boliviensis]
		melanoma-associated antigen B10-like [Ochotona princeps]
		uncharacterized protein C4orf19 homolog [Sus scrofa]
		mas-related G-protein coupled receptor member D-like [Chrysochloris asiatica]
		hypothetical protein M91_18569 [Bos mutus]
		oxygen-regulated protein 1 isoform X1 [Cricetulus griseus]
		Microtubule-associated protein 1A [Heterocephalus glaber]
		WD repeat-containing protein 35 [Camelus dromedarius]
		protein unc-119 homolog B [Bos mutus]
		Adenomatous polyposis coli protein 2 [Heterocephalus glaber]
		Regulator of G-protein signaling 7 [Homo sapiens]
		olfactory receptor 1F1-like [Ornithorhynchus anatinus]
		glycerophosphocholine phosphodiesterase GPCPD1 [Sorex araneus]
		Fe65L2 isoform 339 [Homo sapiens]
		SEC14 domain and spectrin repeat-containing protein 1 [Echinops telfairi]
		dishevelled associated activator of morphogenesis 1 [Mus musculus]
		anthranilate synthase component II [Haemophilus influenzae]
		unnamed protein product [Homo sapiens]
		nesprin-1 isoform 3 [Mus musculus]
		transcription factor AP-2 gamma, partial [Myotis brandtii]
		hypothetical protein CB1_000996011 [Camelus ferus]
		5'-nucleotidase-like [Pantholops hodgsonii]
		hypothetical protein [Micrococcus luteus]
		rho-associated protein kinase 2-like protein [Cricetulus griseus]
		melanoma-associated antigen G1 [Bison bison bison]
		glycosylphosphatidylinositol-anchored high density lipoprotein-binding protein 1 [Cercocebus atys]
		transcription factor SPT20 homolog [Equus caballus]
		breast cancer type 2 susceptibility protein [Ictidomys tridecemlineatus]
		protein YIPF7 [Saimiri boliviensis boliviensis]
		CASP8-associated protein 2 [Sorex araneus]
		tripartite motif-containing protein 60-like [Sorex araneus]
		U1 small nuclear ribonucleoprotein [Cricetulus griseus]
		protein-glutamine gamma-glutamyltransferase E-like, partial [Acinonyx jubatus]
		sclerostin [Ochotona princeps]
		Polycomb group protein ASXL1, partial [Bos mutus]
		SH3 and PX domain-containing protein 2A isoform X4 [Macaca fascicularis]
		ERGIC-53-like protein, partial [Heterocephalus glaber]
		beta-secretase 2 [Dasypus novemcinctus]
		heat-stable enterotoxin receptor [Mesocricetus auratus]
		enteropeptidase [Cavia porcellus]
		28S ribosomal protein S9, mitochondrial [Sorex araneus]
		EKC/KEOPS complex subunit LAGE3-like [Microcebus murinus]
		UPF0607 protein ENSP00000381418 [Propithecus coquereli]
		Multiple PDZ domain protein [Myotis davidii]
		gametogenetin-binding protein 1-like [Trichechus manatus latirostris]
		mCG1689, isoform CRA_a, partial [Mus musculus]
		tripartite motif-containing protein 35 [Nannospalax galili]
		coiled-coil domain-containing protein 71 [Erinaceus europaeus]
		inaD-like protein [Cricetulus griseus]
		rho GTPase-activating protein 7-like [Balaenoptera acutorostrata scammoni]
		peroxiredoxin Q, chloroplastic-like [Pantholops hodgsonii]
		translation machinery-associated protein 16 isoform X1 [Marmota marmota marmota]
		plexin-D1 [Cavia porcellus]
		two pore calcium channel protein 1 [Otolemur garnettii]
		unnamed protein product, partial [Mus musculus]
		cathepsin Z, partial [Eptesicus fuscus]
		receptor-type tyrosine-protein phosphatase C isoform X1 [Orcinus orca]
		RB1-inducible coiled-coil protein 1 [Cricetulus griseus]
		Metalloreductase STEAP4 [Heterocephalus glaber]
		melanoma-associated antigen 8-like [Octodon degus]
		interleukin-2 receptor subunit beta [Saimiri boliviensis boliviensis]
		methionine--tRNA ligase, cytoplasmic isoform X2 [Sarcophilus harrisii]
		UNKNOWN [Stylonychia lemnae]
		olfactory receptor 8D2 [Dasypus novemcinctus]
		D-dopachrome decarboxylase-like [Bubalus bubalis]
		cat eye syndrome critical region protein 5 [Octodon degus]
		solute carrier family 35 member F4 [Equus caballus]
		hippocampus abundant transcript-like protein 1 [Cavia porcellus]
		DNA-binding protein RFX5 isoform X1 [Orycteropus afer afer]
		uncharacterized protein C17orf85 homolog [Ursus maritimus]
		helicase SWR1-like [Sarcophilus harrisii]
		histone-lysine N-methyltransferase PRDM7, partial [Otolemur garnettii]
		anoctamin-1 [Pteropus alecto]
		Protein Jade-3 [Myotis brandtii]
		Leucine-rich repeats and immunoglobulin-like domains protein 3 [Cricetulus griseus]
		high mobility group protein B4 [Pteropus vampyrus]
		Fanconi anemia group I protein-like [Cricetulus griseus]
		protein FAM91A1 [Erinaceus europaeus]
		olfactory receptor 8H1 [Cricetulus griseus]
		inverted formin-2 [Camelus ferus]
		cysteine and tyrosine-rich protein 1 [Dipodomys ordii]
		kinesin-like protein KIF9 isoform X1 [Felis catus]
		olfactory receptor 6F1 [Sus scrofa]
		cholinergic receptor, muscarinic 2, partial [Homo sapiens]
		citron (rho-interacting, serine/threonine kinase 21), isoform CRA_c [Homo sapiens]
		WD repeat-containing protein 38-like [Colobus angolensis palliatus]
		myb/SANT-like DNA-binding domain-containing protein 1 [Bos taurus]
		aldo-keto reductase family 1 member C23-like, partial [Carlito syrichta]
		polycystic kidney disease protein 1-like 2 [Lipotes vexillifer]
		ral GTPase-activating protein subunit alpha-1-like [Heterocephalus glaber]
		zinc finger protein 843, partial [Dasypus novemcinctus]
		N-acylneuraminate-9-phosphatase [Balaenoptera acutorostrata scammoni]
		voltage-dependent T-type calcium channel subunit alpha-1H [Otolemur garnettii]
		Solute carrier family 15 member 3 [Myotis davidii]
		immunoglobulin-like domain-containing receptor 2, partial [Camelus dromedarius]
		myosin XVA isoform 1a [Mus musculus]
		trafficking protein particle complex subunit 12 isoform X1 [Ovis aries]
		sodium-dependent neutral amino acid transporter B(0)AT2 [Cricetulus griseus]
		olfactory receptor 52N4-like [Sus scrofa]
		coiled-coil domain-containing protein 85C [Loxodonta africana]
		kinesin-like protein KIF21B [Dasypus novemcinctus]
		coiled-coil domain-containing protein 54 [Elephantulus edwardii]
		cytochrome oxidase subunit 1, partial (mitochondrion) [Macaca mulatta]
		Armadillo repeat containing 2 [Homo sapiens]
		proteasomal ubiquitin receptor ADRM1 [Otolemur garnettii]
		tetratricopeptide repeat protein 23-like [Mandrillus leucophaeus]
		microtubule-associated protein 1A isoform X1 [Nannospalax galili]
		cadherin-9 isoform X1 [Ornithorhynchus anatinus]
		protein shisa-9-like [Pongo abelii]
		nucleotide diphosphate kinase subunit A, p19/nm23-H1 [human, Peptide Partial, 6 aa, segment 3 of 3]
		tastin [Sorex araneus]
		microtubule-associated protein 1A [Echinops telfairi]
		WD repeat domain 49, partial [Physeter catodon]
		sterile alpha motif domain-containing protein 15 [Rhinopithecus roxellana]
		phosphatidylinositol phosphatase PTPRQ [Saimiri boliviensis boliviensis]
		double-stranded RNA-binding protein Staufen homolog 2 [Sarcophilus harrisii]
		uncharacterized protein C10orf95 homolog [Aotus nancymaae]
		disintegrin and metalloproteinase domain-containing protein 21-like [Orcinus orca]
		netrin-5 precursor [Bos taurus]
		olfactory receptor 7E24-like [Loxodonta africana]
		kinesin-like protein KIF26A [Ochotona princeps]
		DNA-directed RNA polymerase III subunit RPC1 isoform X4 [Balaenoptera acutorostrata scammoni]
		Cyth3 protein-like [Bos taurus]
		collagen alpha-5(VI) chain [Sarcophilus harrisii]
		hypothetical protein A6R68_20895, partial [Neotoma lepida]
		Na(+)/H(+) exchange regulatory cofactor NHE-RF3 [Loxodonta africana]
		forkhead box protein D4 [Balaenoptera acutorostrata scammoni]
		hypothetical protein CRE_25322 [Caenorhabditis remanei]
		RIB43A-like with coiled-coils protein 2 isoform X1 [Lipotes vexillifer]
		dual specificity protein phosphatase CDC14A [Chinchilla lanigera]
		uncharacterized protein LOC101691485 isoform X1 [Mustela putorius furo]
		zinc finger protein 729-like [Mustela putorius furo]
		alternative protein TRPC4AP [Homo sapiens]
		junctophilin-4 [Canis lupus familiaris]
		adenosylhomocysteinase [Agrobacterium rhizogenes]
		G-protein coupled receptor 179 isoform X1 [Ovis aries]
		G-protein coupled receptor-associated sorting protein 1 [Saimiri boliviensis boliviensis]
		sepiapterin reductase [Heterocephalus glaber]
		secreted and transmembrane protein 1 [Pteropus vampyrus]
		pp41 transactivator [Homo sapiens]
		sulfurtransferase [Rhodospirillales bacterium URHD0088]
		protein SSX1-like [Ursus maritimus]
		pleckstrin homology-like domain family A member 1 [Elephantulus edwardii]
		WD repeat-containing protein 87-like [Echinops telfairi]
		multidrug resistance-associated protein 6 [Microcebus murinus]
		uncharacterized protein C6orf163 homolog [Condylura cristata]
		uncharacterized protein LOC100156002 [Sus scrofa]
		origin recognition complex subunit 6 isoform X1 [Ailuropoda melanoleuca]
		Triple functional domain protein [Myotis davidii]
		iroquois-class homeodomain protein IRX-4 [Sorex araneus]
		glutamate receptor ionotropic, delta-1-like [Bubalus bubalis]
		solute carrier organic anion transporter family member 4A1 [Panthera tigris altaica]
		alphaA-CRYBP1, partial [Mus musculus]
		eukaryotic translation initiation factor 4 gamma 1, partial [Physeter catodon]
		vacuolar protein sorting-associated protein 13B-like, partial [Tursiops truncatus]
		spectrin alpha chain, erythrocytic 1 [Eptesicus fuscus]
		amino acid permease [Colletotrichum sublineola]
		centrosome-associated protein CEP250 isoform X1 [Loxodonta africana]
		phosphatidylinositol 3,4,5-trisphosphate-dependent Rac exchanger 2 protein [Dasypus novemcinctus]
		contactin-associated protein-like 4-like [Chrysochloris asiatica]
		CCAAT/enhancer-binding protein gamma [Macaca mulatta]
		estradiol 17-beta-dehydrogenase 11 [Cavia porcellus]
		POTE ankyrin domain family member A isoform 1 [Homo sapiens]
		poly(ADP-ribose) glycohydrolase ARH3 isoform X2 [Monodelphis domestica]
		uncharacterized protein LOC103120026 [Erinaceus europaeus]
		protein FAM71A [Mesocricetus auratus]
		immunoglobulin variable region, partial [Mus musculus domesticus]
		translation initiation factor IF-3, mitochondrial [Elephantulus edwardii]
		Eukaryotic elongation factor 2 kinase [Myotis davidii]
		uncharacterized protein LOC102973660 [Physeter catodon]
		unconventional myosin-XV [Lipotes vexillifer]
		golgin subfamily A member 2-like [Cavia porcellus]
		olfactory receptor 4B1-like [Echinops telfairi]
		protein Jumonji isoform X1 [Equus asinus]
		heavy chain CDR3 domain, partial [Oryctolagus cuniculus]
		anti-herpes simplex virus glycoprotein D Ig heavy chain variable region {clone 04-12} [human, Peptide Recombinant Partial, 125 aa]
		receptor-type tyrosine-protein phosphatase U, partial [Tupaia chinensis]
		uncharacterized protein C17orf89 isoform X1 [Leptonychotes weddellii]
		protein PET100 homolog, mitochondrial [Equus caballus]
		zinc finger protein 268 isoform X1 [Pantholops hodgsonii]
		DNA primase small subunit [Pteropus alecto]
		NAD-dependent protein deacetylase sirtuin-4 isoform X2 [Dasypus novemcinctus]
		deoxycytidine kinase [Paenibacillus wynnii]
		serine/threonine-protein kinase 11-interacting protein isoform X3 [Peromyscus maniculatus bairdii]
		BCL-6 corepressor-like [Chlorocebus sabaeus]
		calcium-activated chloride channel regulator 1 [Chinchilla lanigera]
		spliceosome-associated protein CWC15 homolog isoform X1 [Otolemur garnettii]
		microtubule-associated serine/threonine-protein kinase 2 isoform X1 [Nannospalax galili]
		cystatin-8 [Dipodomys ordii]
		unknown
		DNA-binding protein RFX7 isoform X1 [Dipodomys ordii]
		speckle targeted PIP5K1A-regulated poly(A) polymerase [Trichechus manatus latirostris]
		drebrin-like protein isoform X1 [Octodon degus]
		Krueppel-like factor 13, partial [Aotus nancymaae]
		trafficking kinesin-binding protein 1 isoform X1 [Chinchilla lanigera]
		spermatogenesis-associated protein 5-like protein 1 isoform 1 [Homo sapiens]
		C2 domain-containing protein 2-like isoform X2 [Heterocephalus glaber]
		ACAT1 protein [Homo sapiens]
		olfactory receptor 5H1-like [Miniopterus natalensis]
		gamma-parvin isoform X2 [Takifugu rubripes]
		ADP/ATP translocase 1 [Papio anubis]
		rCG32496, partial [Rattus norvegicus]
		solute carrier family 35 member G1 [Fukomys damarensis]
		phospholipid-transporting ATPase IC [Tupaia chinensis]
		2-acylglycerol O-acyltransferase 3-like isoform X2 [Oryctolagus cuniculus]
		WD repeat-containing protein 20, partial [Cricetulus griseus]
		isoprenoid synthase domain-containing protein [Physeter catodon]
		anaphase-promoting complex subunit 2 isoform X1 [Capra hircus]
		double-stranded RNA-specific adenosine deaminase isoform X1 [Galeopterus variegatus]
		major histocompatibility complex class I F like protein [Callithrix jacchus]
		bifunctional heparan sulfate N-deacetylase/N-sulfotransferase 2 [Heterocephalus glaber]
		MYCBP-associated protein [Carlito syrichta]
		unnamed protein product [Mus musculus]
		transcription elongation factor SPT5-like [Equus asinus]
		zinc finger protein 658 [Odobenus rosmarus divergens]
		methyltransferase-like protein 2A isoform X4 [Oryctolagus cuniculus]
		immortalization up-regulated protein [Sorex araneus]
		amidophosphoribosyltransferase, chloroplastic-like [Pantholops hodgsonii]
		centriolar coiled-coil protein of 110 kDa isoform X1 [Callithrix jacchus]
		transcription factor MafK, partial [Carlito syrichta]
		CDK5 regulatory subunit-associated protein 3 isoform X2 [Dipodomys ordii]
		coronin-2A [Octodon degus]
		kinesin-associated protein 3 [Peromyscus maniculatus bairdii]
		hypothetical protein BF95_21255 [Sphingobium sp. Ant17]
		uncharacterized protein KIAA1841 homolog isoform X1 [Rattus norvegicus]
		transient receptor potential cation channel subfamily M member 7 isoform X3 [Manis javanica]
		protein AHNAK2 [Rhinopithecus bieti]
		protocadherin gamma-B4 isoform X17 [Nannospalax galili]
		1-phosphatidylinositol 4,5-bisphosphate phosphodiesterase zeta-1 [Dasypus novemcinctus]
		olfactory receptor-like protein OLF4 [Sorex araneus]
		dapper homolog 3-like, partial [Dasypus novemcinctus]
		testis-specific gene 13 protein [Aotus nancymaae]
		succinate dehydrogenase assembly factor 1, mitochondrial [Dipodomys ordii]
		tRNA (adenine(58)-N(1))-methyltransferase catalytic subunit TRMT61A isoform X4 [Rhinopithecus bieti]
		hCG2024800, partial [Homo sapiens]
		complement decay-accelerating factor [Octodon degus]
		flap endonuclease GEN homolog 1 isoform X1 [Callithrix jacchus]
		tRNA (uracil-O(2)-)-methyltransferase [Pantholops hodgsonii]
		collagen alpha 1(II) chain - bovine (fragment)
		hypothetical protein A6R68_01922 [Neotoma lepida]
		Polycomb group protein ASXL3-like [Chrysochloris asiatica]
		uncharacterized protein C4orf45 homolog [Balaenoptera acutorostrata scammoni]
		G-protein coupled receptor 183 [Chrysochloris asiatica]
		zinc finger protein 778 [Otolemur garnettii]
		DEAD box protein 53 [Loxodonta africana]
		retinoic acid receptor responder protein 1 [Jaculus jaculus]
		sodium channel protein type 11 subunit alpha [Sorex araneus]
		palmitoyltransferase ZDHHC17-like [Physeter catodon]
		LON peptidase N-terminal domain and RING finger protein 1 [Jaculus jaculus]
		uncharacterized protein LOC102325071 [Pantholops hodgsonii]
		solute carrier organic anion transporter family member 6A1 [Oryctolagus cuniculus]
		zinc finger and BTB domain containing 7C, partial [Homo sapiens]
		C-terminal-binding protein 2 isoform X1 [Felis catus]
		hypothetical protein [Komagataeibacter intermedius]
		pleckstrin homology domain-containing family H member 1 [Ochotona princeps]
		SCO-spondin [Equus przewalskii]
		Ndufb11 protein, partial [Mus musculus]
		dedicator of cytokinesis protein 4 [Rousettus aegyptiacus]
		FLYWCH family member 2 isoform X3 [Cricetulus griseus]
		TAF5-like RNA polymerase II p300/CBP-associated factor-associated factor 65 kDa subunit 5L isoform X1 [Chinchilla lanigera]
		neurotrophin-4 [Felis catus]
		T-cell surface glycoprotein CD3 zeta chain [Pteropus vampyrus]
		protein spinster homolog 2 [Chrysochloris asiatica]
		myosin light chain kinase 2, skeletal/cardiac muscle [Ochotona princeps]
		kallikrein-5 [Ceratotherium simum simum]
		hypothetical protein CB1_002263008 [Camelus ferus]
		olfactory receptor 52D1-like [Pantholops hodgsonii]
		diphthamide biosynthesis protein 1 isoform X1 [Chlorocebus sabaeus]
		forkhead box protein O4 [Elephantulus edwardii]
		zinc finger protein 692 [Fukomys damarensis]
		galectin-1 [Mus musculus]
		copper amine oxidase 1-like [Pantholops hodgsonii]
		breast cancer susceptibility 1, partial [Crocidura fulvastra]
		CUB and zona pellucida-like domain-containing protein 1, partial [Heterocephalus glaber]
		paired immunoglobulin-like type 2 receptor beta isoform X2 [Papio anubis]
		transmembrane protein C1orf162 homolog [Mus musculus]
		immunoglobulin V lambda chain 5.4.10, partial [Ovis aries]
		membrane-associated phosphatidylinositol transfer protein 3 [Tupaia chinensis]
		hypothetical protein TREES_T100008916 [Tupaia chinensis]
		Plasma kallikrein [Myotis davidii]
		fibrous sheath-interacting protein 2 [Ochotona princeps]
		glycogen [starch] synthase, liver isoform X2 [Monodelphis domestica]
		RNA-binding protein 42 [Camelus ferus]
		interleukin-5 receptor subunit alpha [Echinops telfairi]
		coiled-coil domain-containing protein 9 [Fukomys damarensis]
		hypothetical protein A6R68_04340, partial [Neotoma lepida]
		kremen protein 2 isoform X1 [Monodelphis domestica]
		NACHT, LRR and PYD domains-containing protein 5 isoform X1 [Mus musculus]
		tRNA-splicing endonuclease subunit Sen2 [Carlito syrichta]
		adipocyte enhancer binding protein 1 precursor variant, partial [Homo sapiens]
		low-density lipoprotein receptor-related protein 5-like, partial [Pongo abelii]
		ubiquitously transcribed tetratricopeptide repeat protein Y-linked transcript variant 232 [Homo sapiens]
		low-density lipoprotein receptor-related protein 3 [Pteropus vampyrus]
		von Willebrand factor A domain-containing protein 5B2 isoform X2 [Mesocricetus auratus]
		uncharacterized protein LOC102752302 [Myotis davidii]
		baculoviral IAP repeat-containing 6 (apollon), isoform CRA_e [Homo sapiens]
		phosphoprotein associated with glycosphingolipid-enriched microdomains 1 [Odobenus rosmarus divergens]
		multidrug resistance-associated protein 4 isoform X1 [Odobenus rosmarus divergens]
		insulinoma-associated protein 1 [Heterocephalus glaber]
		E3 ubiquitin-protein ligase MIB2 [Heterocephalus glaber]
		E3 ubiquitin-protein ligase CBL-C [Sorex araneus]
		A disintegrin and metalloproteinase with thrombospondin motifs 12 [Microtus ochrogaster]
		protein CASP [Rhinopithecus bieti]
		glutathione S-transferase A3 isoform X1 [Homo sapiens]
		uncharacterized protein C7orf34 [Octodon degus]
		centrosomal protein of 78 kDa isoform X2 [Callithrix jacchus]
		uncharacterized protein LOC104003151 [Pan troglodytes]
		oligodendrocyte transcription factor 2 [Ovis aries]
		zinc finger protein 280B-like [Rattus norvegicus]
		caspase-7 [Chrysochloris asiatica]
		mannose-binding protein C [Odobenus rosmarus divergens]
		zinc finger protein GLI2-like, partial [Ornithorhynchus anatinus]
		olfactory receptor 2T8-like [Nannospalax galili]
		hCG2013121, isoform CRA_e, partial [Homo sapiens]
		membrane protein FAM174A [Camelus dromedarius]
		hypothetical protein [Pongo abelii]
		alpha-internexin [Octodon degus]
		gamma-aminobutyric acid receptor subunit alpha-4 isoform 1 precursor [Homo sapiens]
		Leucine rich repeat neuronal 3 [Homo sapiens]
		uncharacterized protein LOC103350746 [Oryctolagus cuniculus]
		Laminin subunit alpha-3 [Heterocephalus glaber]
		L-lactate dehydrogenase A chain-like [Sarcophilus harrisii]
		mutant p53 binding protein 1 variant, partial [Homo sapiens]
		ubiquitin carboxyl-terminal hydrolase 45 isoform X6 [Homo sapiens]
		uncharacterized protein LOC101415124, partial [Dasypus novemcinctus]
		ribonuclease H2 subunit A [Ornithorhynchus anatinus]
		uncharacterized protein LOC106009847 [Heterocephalus glaber]
		carbonic anhydrase 9-like [Metaseiulus occidentalis]
		tripartite motif-containing protein 59 [Condylura cristata]
		Calcium-transporting ATPase type 2C member 2 [Pteropus alecto]
		fibroblast-activating factor 35K precursor - human (fragments)
		protein FAM135B [Ictidomys tridecemlineatus]
		neurofilament heavy polypeptide-like [Tupaia chinensis]
		troponin T type 2 (cardiac), partial [Sus scrofa domesticus]
		Pre-mRNA-splicing factor CWC25 like protein [Myotis davidii]
		feline leukemia virus subgroup C receptor-related protein 2 isoform X1 [Rousettus aegyptiacus]
		protein IWS1 homolog isoform X1 [Cricetulus griseus]
		transmembrane protein 150B [Pan paniscus]
		coagulation factor VIII [Rousettus aegyptiacus]
		DNA excision repair protein ERCC-6-like 2 isoform X1 [Mesocricetus auratus]
		cathepsin F [Microtus ochrogaster]
		Solute carrier family 23, member 1-like protein [Camelus ferus]
		ATP-dependent RNA helicase DDX60 [Ochotona princeps]
		protein timeless homolog [Trichechus manatus latirostris]
		lactoperoxidase isoform X1 [Miniopterus natalensis]
		extracellular calcium-sensing receptor [Callithrix jacchus]
		ADP-ribosylation factor-like protein 13A isoform X2 [Oryctolagus cuniculus]
		olfactory receptor 4K15-like [Bos mutus]
		uncharacterized protein LOC100950074 [Otolemur garnettii]
		GH3 domain-containing protein isoform X1 [Canis lupus familiaris]
		ATP-dependent DNA helicase HFM1 [Dipodomys ordii]
		hypothetical protein PANDA_006490 [Ailuropoda melanoleuca]
		MAP7 domain-containing protein 3-like isoform X1 [Physeter catodon]
		plectin [Ursus maritimus]
		leucine-rich repeat-containing protein 61 [Echinops telfairi]
		centrosomal protein of 164 kDa [Odobenus rosmarus divergens]
		cytochrome b5 reductase 4 [Microtus ochrogaster]
		partitioning defective 6 homolog gamma [Gorilla gorilla gorilla]
		DNA endonuclease RBBP8 [Dipodomys ordii]
		negative regulator of reactive oxygen species isoform X2 [Macaca nemestrina]
		transferrin receptor protein 2 isoform X1 [Balaenoptera acutorostrata scammoni]
		annexin A11 [Myotis davidii]
		PRO0750 [Homo sapiens]
		rab11 family-interacting protein 1, partial [Ornithorhynchus anatinus]
		Hemoglobin subunit delta
		angiopoietin-1 receptor isoform X1 [Fukomys damarensis]
		zinc finger protein 425 [Odobenus rosmarus divergens]
		transmembrane protein 163 [Loxodonta africana]
		kelch domain-containing protein 9 isoform X3 [Mesocricetus auratus]
		pentraxin-4 [Aotus nancymaae]
		endothelial cell-specific molecule 1 isoform X1 [Cricetulus griseus]
		KIAA2022 protein-like [Bos taurus]
		olfactory receptor 11H6-like [Sus scrofa]
		coiled-coil domain-containing protein 60 [Pongo abelii]
		TBC1 domain family member 12, partial [Heterocephalus glaber]
		cartilage intermediate layer protein 1 [Fukomys damarensis]
		zinc finger protein 133 isoform X1 [Chinchilla lanigera]
		non-secretory ribonuclease [Orcinus orca]
		methyl-CpG-binding domain protein 1 isoform X1 [Ochotona princeps]
		unconventional myosin-XVB-like [Orcinus orca]
		A disintegrin and metalloproteinase with thrombospondin motifs 16 [Fukomys damarensis]
		latent-transforming growth factor beta-binding protein 3 [Sorex araneus]
		sterile alpha motif domain-containing protein 11 isoform X2 [Mustela putorius furo]
		tripartite motif-containing protein 54 [Camelus bactrianus]
		metal transporter CNNM3 [Sorex araneus]
		N-acetylserotonin O-methyltransferase-like protein isoform X1 [Manis javanica]
		protein-tyrosine sulfotransferase 2 isoform X3 [Microcebus murinus]
		RING finger protein 213 [Myotis davidii]
		ZBED6 C-terminal-like protein [Ursus maritimus]
		small EDRK-rich factor 1-like [Leptonychotes weddellii]
		60S ribosomal protein L29-like [Papio anubis]
		charged multivesicular body protein 4a [Galeopterus variegatus]
		hypothetical protein TREES_T100006796 [Tupaia chinensis]
		keratin, type I cytoskeletal 16 [Vicugna pacos]
		sarcoplasmic/endoplasmic reticulum calcium ATPase 3 isoform a [Mus musculus]
		toll-like receptor 11 [Mus musculus]
		NKG2-A/NKG2-B type II integral membrane protein-like, partial [Loxodonta africana]
		mKIAA0701 protein, partial [Mus musculus]
		hCG41678, isoform CRA_b [Homo sapiens]
		E3 ubiquitin-protein ligase TRIM11 isoform X1 [Myotis lucifugus]
		protein FAM209A-like [Bison bison bison]
		SWI/SNF-related matrix-associated actin-dependent regulator of chromatin subfamily A containing DEAD/H box 1 isoform b [Homo sapiens]
		zona pellucida sperm-binding protein 2 isoform 2 preproprotein [Homo sapiens]
		inactive caspase-12-like [Physeter catodon]
		[Pyruvate dehydrogenase (acetyl-transferring)] kinase isozyme 1, mitochondrial [Sus scrofa]
		zinc finger protein 771 [Erinaceus europaeus]
		UDP-glucuronosyltransferase 1-1 [Sorex araneus]
		diacylglycerol kinase delta [Ochotona princeps]
		F-box/LRR-repeat protein 13 [Pteropus alecto]
		laminin subunit gamma-1 [Ornithorhynchus anatinus]
		ERI1 exoribonuclease 2 [Cavia porcellus]
		T-lymphoma invasion and metastasis-inducing protein 2 [Myotis brandtii]
		death-associated protein kinase 2 isoform X1 [Oryctolagus cuniculus]
		perilipin-4 [Manis javanica]
		centromere protein J isoform X1 [Microcebus murinus]
		polycomb protein SCMH1 [Erinaceus europaeus]
		PEST proteolytic signal-containing nuclear protein-like isoform X1 [Tupaia chinensis]
		transcription factor-like 5 protein isoform X2 [Bos taurus]
		cytochrome P450 1B1 [Propithecus coquereli]
		thyroid hormone-inducible hepatic protein, partial [Manis javanica]
		dnaJ homolog subfamily B member 7 [Pantholops hodgsonii]
		axonemal dynein light intermediate polypeptide 1 [Galeopterus variegatus]
		uncharacterized protein LOC102901658 [Felis catus]
		parathymosin [Dipodomys ordii]
		aladin isoform X1 [Cercocebus atys]
		zinc finger protein 396 [Loxodonta africana]
		Werner syndrome ATP-dependent helicase isoform X2 [Rattus norvegicus]
		polypeptide N-acetylgalactosaminyltransferase 5 [Condylura cristata]
		uncharacterized protein KIAA0232 homolog [Dasypus novemcinctus]
		ATP-dependent protease ATP-binding subunit HslU [Mesorhizobium]
		sodium/hydrogen exchanger 11, partial [Manis javanica]
		Sh2d5 protein, partial [Mus musculus]
		Tripartite motif-containing protein 58 [Heterocephalus glaber]
		TBC1 domain family member 31 isoform X1 [Odobenus rosmarus divergens]
		rCG61684, partial [Rattus norvegicus]
		trinucleotide repeat containing 18 [Tursiops truncatus]
		phenylethanolamine N-methyltransferase [Mandrillus leucophaeus]
		inducible nitric oxide synthase [Homo sapiens]
		hypertrophic agonist responsive protein B64, isoform CRA_a [Rattus norvegicus]
		prothrombin isoform X1 [Orcinus orca]
		rCG21715 [Rattus norvegicus]
		glutamate-rich protein 3 [Sorex araneus]
		rho GTPase-activating protein SYDE2 isoform X2 [Ovis aries]
		forkhead box protein D1 [Microcebus murinus]
		olfactory receptor 10C1 [Propithecus coquereli]
		pleckstrin homology domain-containing family H member 2 [Ovis aries]
		zinc finger protein 264 [Gorilla gorilla gorilla]
		Tripartite motif-containing protein 43 [Pteropus alecto]
		amyloid beta A4 precursor protein-binding family B member 1-interacting protein-like [Pan paniscus]
		threonine--tRNA ligase, cytoplasmic [Camelus ferus]
		speedy protein C [Orycteropus afer afer]
		NACHT, LRR and PYD domains-containing protein 7 [Condylura cristata]
		growth hormone-releasing hormone receptor [Myotis brandtii]
		aryl hydrocarbon receptor repressor-like protein [Camelus ferus]
		torsin-3A [Dipodomys ordii]
		oxygen-regulated protein 1 [Monodelphis domestica]
		zinc finger protein 225 [Elephantulus edwardii]
		cell migration-inducing and hyaluronan-binding protein-like [Ornithorhynchus anatinus]
		protein tyrosine phosphatase, receptor type, C [Bos taurus]
		uncharacterized protein LOC100917444, partial [Sarcophilus harrisii]
		mesothelin [Orcinus orca]
		ATP-dependent RNA helicase [Homo sapiens]
		hypothetical protein A6R68_15357, partial [Neotoma lepida]
		SH3 domain and tetratricopeptide repeat-containing protein 2 isoform X1 [Orycteropus afer afer]
		placenta-specific gene 8 protein [Monodelphis domestica]
		G-protein coupled receptor [Lontra canadensis]
		inactive tRNA-specific adenosine deaminase-like protein 3 [Ailuropoda melanoleuca]
		DNA-binding protein, partial [Homo sapiens]
		solute carrier family 17 member 9 isoform X3 [Oryctolagus cuniculus]
		sialic acid-binding Ig-like lectin 10 [Nomascus leucogenys]
		inactive cytochrome P450 2G1 [Otolemur garnettii]
		hypothetical protein [Zavarzinella formosa]
		protein KRI1 homolog isoform X1 [Loxodonta africana]
		hepatocellular carcinoma-associated antigen 90 [Homo sapiens]
		xin actin-binding repeat-containing protein 2 isoform X2 [Condylura cristata]
		ubiquitin carboxyl-terminal hydrolase 16 [Orycteropus afer afer]
		uroporphyrinogen decarboxylase [Acetobacterium dehalogenans]
		DNA replication licensing factor MCM2 [Trichechus manatus latirostris]
		marginal zone B- and B1-cell-specific protein [Marmota marmota marmota]
		protein FAM193B isoform X1 [Otolemur garnettii]
		menin [Equus caballus]
		hypothetical protein M91_15554 [Bos mutus]
		histone-lysine N-methyltransferase EHMT2 isoform X2 [Jaculus jaculus]
		gametogenetin [Trichechus manatus latirostris]
		hypothetical protein BOS_16690 [Bos taurus]
		uncharacterized protein C3orf38 homolog [Ceratotherium simum simum]
		chromogranin-A [Pteropus vampyrus]
		growth differentiation factor 9, partial [Ovis aries]
		protein SOGA3 [Tupaia chinensis]
		Myosin-IIIa [Myotis brandtii]
		Chromosome 17 open reading frame 70 [Homo sapiens]
		cadherin-related family member 4 [Bos mutus]
		sperm motility kinase-like protein [Cricetulus griseus]
		valine--tRNA ligase-like [Pantholops hodgsonii]
		piezo-type mechanosensitive ion channel component 1 [Carlito syrichta]
		hypothetical protein A6R68_15344 [Neotoma lepida]
		zinc finger and SCAN domain-containing protein 10 isoform X1 [Canis lupus familiaris]
		igE-binding protein-like [Rattus norvegicus]
		antigen-presenting glycoprotein CD1d-like [Marmota marmota marmota]
		50S ribosomal protein L17 [Anaeromyxobacter dehalogenans]
		GTP-binding protein Rhes [Macaca nemestrina]
		hypothetical protein A6R68_15389, partial [Neotoma lepida]
		vesicle-associated membrane protein 8 [Lipotes vexillifer]
DT 1-2 wk DT 15 wk DT 6 wk NT 1-2 wk NT 12 wk UDT 1-2 wk UDT 15 wk UDT 20 wk UDT 6 wk	89	Bzrp protein, partial [Apomys lubangensis]
		exonuclease 3'-5' domain-containing protein 1 [Eptesicus fuscus]
		spindlin-2B [Myotis brandtii]
		ABC transporter substrate-binding protein [Vibrio alginolyticus]
		FK506-binding protein-like [Dasypus novemcinctus]
		neuronal PAS domain-containing protein 1 [Jaculus jaculus]
		growth factor receptor-bound protein 14 isoform X1 [Dasypus novemcinctus]
		R-spondin-1 [Sorex araneus]
		7,8-dihydro-8-oxoguanine triphosphatase [Pan paniscus]
		rho GTPase-activating protein 32-like, partial [Ornithorhynchus anatinus]
		ring finger protein 43, isoform CRA_b [Homo sapiens]
		protein-arginine deiminase type-4 [Orcinus orca]
		uncharacterized protein KIAA0947 homolog [Elephantulus edwardii]
		hemicentin-1 [Trichechus manatus latirostris]
		SET and MYND domain-containing protein 4 isoform X1 [Marmota marmota marmota]
		fumarate hydratase, partial [Homo sapiens]
		stathmin 1, partial [Macaca fascicularis]
		collagen alpha-1(VII) chain [Felis catus]
		olfactory receptor 14A16-like [Fukomys damarensis]
		coiled-coil domain-containing protein 173 [Chrysochloris asiatica]
		LIX1-like protein [Condylura cristata]
		T-cell receptor alpha chain, partial [Mus musculus]
		hypothetical protein A6R68_21429 [Neotoma lepida]
		O-acetylhomoserine aminocarboxypropyltransferase [Ralstonia mannitolilytica]
		olfactory receptor 2A5-like [Dasypus novemcinctus]
		T-cell differentiation antigen CD6 [Ochotona princeps]
		sterile alpha motif domain-containing protein 15 isoform X1 [Manis javanica]
		uncharacterized protein LOC103007915 [Balaenoptera acutorostrata scammoni]
		uncharacterized protein C17orf62 homolog [Tupaia chinensis]
		methyl-CpG-binding domain protein 3-like 5 [Odobenus rosmarus divergens]
		histidine--tRNA ligase, mitochondrial isoform X1 [Jaculus jaculus]
		solute carrier organic anion transporter family member 2B1 [Nomascus leucogenys]
		F-box only protein 5 [Mesocricetus auratus]
		alpha-1-antichymotrypsin-like [Pteropus vampyrus]
		zinc finger protein 160-like, partial [Carlito syrichta]
		protein FAM208B isoform X1 [Ornithorhynchus anatinus]
		UPF0704 protein C6orf165 homolog isoform X4 [Pan troglodytes]
		KIAA1509 protein, partial [Homo sapiens]
		exosome complex exonuclease RRP44 isoform X2 [Balaenoptera acutorostrata scammoni]
		syntaxin-8 isoform X2 [Ailuropoda melanoleuca]
		brain-specific angiogenesis inhibitor 3 [Equus przewalskii]
		potassium voltage-gated channel subfamily KQT member 5 isoform X1 [Nannospalax galili]
		xin actin-binding repeat-containing protein 2 [Dipodomys ordii]
		WD repeat domain phosphoinositide-interacting protein 1 [Condylura cristata]
		uncharacterized protein KIAA1211-like homolog [Oryctolagus cuniculus]
		Heparan-sulfate 6-O-sulfotransferase 1 [Myotis brandtii]
		hypothetical protein A6R68_23503 [Neotoma lepida]
		spermatogenesis-associated protein 5 isoform X1 [Microtus ochrogaster]
		trinucleotide repeat-containing gene 18 protein [Marmota marmota marmota]
		serpin B13 isoform X2 [Mesocricetus auratus]
		hCG1813545 [Homo sapiens]
		transmembrane protein 69 [Otolemur garnettii]
		transmembrane protein 62-like isoform X1 [Ornithorhynchus anatinus]
		cytosolic Fe-S cluster assembly factor NUBP2 isoform X1 [Microtus ochrogaster]
		kinesin-like protein KIF20B isoform X1 [Nannospalax galili]
		retinoic acid early transcript 1G protein isoform X2 [Homo sapiens]
		complement C1s subcomponent [Sarcophilus harrisii]
		high mobility group protein B1-like [Callithrix jacchus]
		endoplasmic reticulum membrane-associated RNA degradation protein isoform X1 [Heterocephalus glaber]
		hypothetical protein PANDA_009144, partial [Ailuropoda melanoleuca]
		neuronal tyrosine-phosphorylated phosphoinositide-3-kinase adapter 1 isoform X1 [Mesocricetus auratus]
		protocadherin gamma-B4 isoform X15 [Dasypus novemcinctus]
		nucleolar protein 58 [Dipodomys ordii]
		low molecular weight phosphotyrosine protein phosphatase isoform X1 [Marmota marmota marmota]
		GLIPR1-like protein 2 [Rousettus aegyptiacus]
		VPS10 homolog 1, partial [Marmota marmota marmota]
		ribosomal RNA processing protein 36 homolog [Tursiops truncatus]
		NAC-alpha domain-containing protein 1 [Rousettus aegyptiacus]
		carcinoembryonic antigen-related cell adhesion molecule 5-like [Peromyscus maniculatus bairdii]
		matrilin-3 [Carlito syrichta]
		hypothetical protein PAL_GLEAN10010640 [Pteropus alecto]
		voltage-dependent calcium channel beta 2 subunit [Homo sapiens]
		tetratricopeptide repeat protein 16 [Gorilla gorilla gorilla]
		sulfhydryl oxidase 1-like [Microtus ochrogaster]
		Polycystic kidney disease protein 1-like 1 [Pteropus alecto]
		DNA ligase 1-like [Chlorocebus sabaeus]
		zinc finger imprinted 2 [Octodon degus]
		uncharacterized membrane protein in ycf23-apcF intergenic region-like [Pantholops hodgsonii]
		embryonic globin, partial [Dasykaluta rosamondae]
		hypothetical protein PANDA_000546, partial [Ailuropoda melanoleuca]
		olfactory receptor 4C3-like [Cavia porcellus]
		potassium voltage-gated channel subfamily H member 8-like, partial [Galeopterus variegatus]
		zinc finger protein 39 isoform X1 [Cricetulus griseus]
		Glyceraldehyde-3-phosphate dehydrogenase
		pre-B-cell leukemia transcription factor-interacting protein 1 [Miniopterus natalensis]
		telomeric repeat-binding factor 1 [Pteropus alecto]
		NFX1-type zinc finger-containing protein 1 isoform X1 [Macaca mulatta]
		Kelch domain-containing protein 7A [Pteropus alecto]
		hypothetical protein EGK_05057 [Macaca mulatta]
DT 1-2 wk DT 15 wk DT 20 wk DT 6 wk NT 1-2 wk NT 12 wk UDT 1-2 wk UDT 15 wk UDT 6 wk	71	basic proline-rich protein-like isoform X3 [Monodelphis domestica]
		ephrin type-A receptor 4 isoform X1 [Mesocricetus auratus]
		gasdermin-D isoform X1 [Chinchilla lanigera]
		protocadherin-16-like, partial [Dipodomys ordii]
		nuclear pore complex protein Nup133 isoform X1 [Manis javanica]
		NEDD4 family-interacting protein 2 isoform X1 [Orycteropus afer afer]
		TCR beta chain Vbeta13S2A1T-RDTLAGTDTQYF-Jbeta2.3, partial [Homo sapiens]
		traB domain-containing protein isoform X1 [Chlorocebus sabaeus]
		butyrophilin subfamily 2 member A2-like [Miniopterus natalensis]
		uncharacterized protein KIAA1551 homolog [Mustela putorius furo]
		leukocyte immunoglobulin-like receptor subfamily B member 4 [Vicugna pacos]
		vitronectin receptor alpha polypeptide [Homo sapiens]
		paired mesoderm homeobox protein 2A [Camelus bactrianus]
		zinc finger protein 256-like, partial [Ailuropoda melanoleuca]
		cullin-4A [Oryctolagus cuniculus]
		E3 ubiquitin-protein ligase TRIM36 [Ornithorhynchus anatinus]
		dexamethasone-induced Ras-related protein 1 [Trichechus manatus latirostris]
		interferon alpha-inducible protein 27-like protein 1, partial [Macaca mulatta]
		alpha-protein kinase 3 [Erinaceus europaeus]
		CST complex subunit CTC1 [Propithecus coquereli]
		coiled-coil domain-containing protein 40 [Equus caballus]
		myomegalin-like isoform X1 [Manis javanica]
		zinc finger CCCH domain-containing protein 7B, partial [Ornithorhynchus anatinus]
		uncharacterized protein LOC106469878 [Limulus polyphemus]
		very large A-kinase anchor protein [Microtus ochrogaster]
		hypothetical protein MELLADRAFT_101250 [Melampsora larici-populina 98AG31]
		hypothetical protein Nlim_0845 [Candidatus Nitrosoarchaeum limnia SFB1]
		uncharacterized protein C9orf131 homolog [Tupaia chinensis]
		Protocadherin gamma-C5 [Fukomys damarensis]
		uncharacterized protein C1orf177 homolog [Eptesicus fuscus]
		60 kDa heat shock protein, mitochondrial [Macaca nemestrina]
		kelch-like protein 8 [Orycteropus afer afer]
		USP34 protein, partial [Homo sapiens]
		sorting nexin-19 [Loxodonta africana]
		RWD domain-containing protein 3 [Myotis davidii]
		protein SET isoform X1 [Eptesicus fuscus]
		obscurin-like, partial [Dasypus novemcinctus]
		olfactory receptor 1J4-like [Carlito syrichta]
		Nestin [Pteropus alecto]
		mCG147433 [Mus musculus]
		SH2B adapter protein 3 [Fukomys damarensis]
		Agrin, partial [Bos mutus]
		forkhead box protein R1 isoform X2 [Ovis aries musimon]
		tumor necrosis factor ligand superfamily member 13 [Miniopterus natalensis]
		forkhead-associated domain-containing protein 1 isoform X4 [Monodelphis domestica]
		protein CBFA2T3 isoform X5 [Macaca nemestrina]
		calcium-dependent secretion activator 2-like [Rhinopithecus bieti]
		glutathione S-transferase A1 [Bos mutus]
		Ubiquitin carboxyl-terminal hydrolase 1 [Myotis brandtii]
		Ig H chain V-D-J region (wild-type clone 8) - mouse (fragment)
		nucleoside diphosphate-linked moiety X motif 19, mitochondrial [Microtus ochrogaster]
		UBX domain-containing protein 11 [Heterocephalus glaber]
		HEAT repeat-containing protein 4 isoform X1 [Cebus capucinus imitator]
		radial spoke head protein 4 homolog A isoform X2 [Chinchilla lanigera]
		spermatogenesis-associated protein 31A3 [Odobenus rosmarus divergens]
		agrin isoform X1 [Ictidomys tridecemlineatus]
		mCG13334 [Mus musculus]
		zinc finger protein 74-like [Sarcophilus harrisii]
		proteoglycan 4 [Carlito syrichta]
		hornerin [Ochotona princeps]
		hCG1640785, isoform CRA_a [Homo sapiens]
		growth hormone receptor isoform X1 [Pongo abelii]
		junctional protein associated with coronary artery disease [Ornithorhynchus anatinus]
		developmental pluripotency-associated protein 2 [Eptesicus fuscus]
		sodium/potassium-transporting ATPase subunit beta-3 [Pteropus vampyrus]
		calpain small subunit 1-like, partial [Pantholops hodgsonii]
		hCG2045305 [Homo sapiens]
		NACHT, LRR and PYD domains-containing protein 5 [Mandrillus leucophaeus]
		unknown, partial [Sus scrofa]
		E3 ubiquitin-protein ligase synoviolin [Sorex araneus]
		ubiquitin-associated protein 1-like [Odobenus rosmarus divergens]
DT 1-2 wk DT 20 wk DT 6 wk NT 1-2 wk NT 12 wk UDT 1-2 wk UDT 15 wk UDT 20 wk UDT 6 wk	95	leukocyte surface antigen CD53 [Pongo abelii]
		centrosomal protein of 170 kDa isoform X5 [Erinaceus europaeus]
		armadillo repeat-containing protein 4 [Pongo abelii]
		FLYWCH-type zinc finger-containing protein 1 isoform X1 [Manis javanica]
		zinc finger protein basonuclin-1-like [Eptesicus fuscus]
		carbon monoxide dehydrogenase [Roseovarius sp. TM1035]
		coiled-coil domain-containing protein 112 [Trichechus manatus latirostris]
		heterogeneous nuclear ribonucleoprotein U-like protein 1, partial [Cricetulus griseus]
		transcription initiation factor IIE subunit beta [Orycteropus afer afer]
		SH3 domain-containing protein 19 [Orcinus orca]
		olfactory receptor 10Q1 [Pan paniscus]
		Testis-specific protein 13 protein [Pteropus alecto]
		ERI1 exoribonuclease 2 isoform X1 [Monodelphis domestica]
		titin isoform X2 [Chinchilla lanigera]
		centrosomal protein of 72 kDa [Chrysochloris asiatica]
		membrane protein FAM174B [Sarcophilus harrisii]
		immunoglobulin heavy chain variable region, partial [Homo sapiens]
		DENN domain-containing protein 2D [Dipodomys ordii]
		testis nuclear RNA binding protein [Mus musculus]
		phosphoglycerate kinase 1 [Panthera tigris altaica]
		Phosphatidylinositol-5-phosphate 4-kinase type-2 beta [Myotis davidii]
		dnaJ homolog subfamily B member 5-like [Ornithorhynchus anatinus]
		hypothetical protein [Acinetobacter]
		supervillin-like [Mandrillus leucophaeus]
		SWI/SNF-related matrix-associated actin-dependent regulator of chromatin subfamily A containing DEAD/H box 1 [Myotis davidii]
		calcium channel voltage-dependent P/Q type alpha 1A subunit, partial [Pan troglodytes]
		ectopic P granules protein 5 homolog isoform X1 [Sus scrofa]
		ABCA4 [Canis lupus familiaris]
		glycine cleavage system H protein, mitochondrial [Orcinus orca]
		beta-glucuronidase isoform X1 [Pteropus alecto]
		lysine-specific demethylase 2B isoform X4 [Chinchilla lanigera]
		DEP domain-containing protein 7 [Dasypus novemcinctus]
		hypothetical protein [Pseudomonas sp. C5pp]
		transmembrane protein 132D-like [Panthera tigris altaica]
		egl nine homolog 1 isoform X1 [Rattus norvegicus]
		uncharacterized protein LOC105593852 isoform X1 [Cercocebus atys]
		immunoglobulin iota chain isoform X2 [Cricetulus griseus]
		protein shisa-4 isoform X2 [Bos taurus]
		pro-interleukin-16 isoform X3 [Rattus norvegicus]
		DAZ-associated protein 1 [Ochotona princeps]
		centrosomal protein of 97 kDa [Oryctolagus cuniculus]
		basic proline-rich protein-like [Heterocephalus glaber]
		histone-lysine N-methyltransferase ASH1L isoform X1 [Macaca fascicularis]
		SLAM family member 9 [Orcinus orca]
		C-terminal processing peptidase, chloroplastic-like [Pantholops hodgsonii]
		serine/threonine-protein kinase 31-like, partial [Colobus angolensis palliatus]
		translocon-associated protein subunit beta [Cavia porcellus]
		WD repeat-containing protein 81 isoform X2 [Ailuropoda melanoleuca]
		jmjC domain-containing protein 8 [Loxodonta africana]
		protein lin-7 homolog A isoform 2 [Mus musculus]
		keratin, type II cuticular Hb6 isoform X1 [Cricetulus griseus]
		afamin [Elephantulus edwardii]
		D-aspartate oxidase isoform 2 precursor [Mus musculus]
		protein FAM32A isoform X1 [Ovis aries]
		Family with sequence similarity 178, member A [Mus musculus]
		fractalkine [Felis catus]
		nucleotide-binding oligomerization domain-containing protein 1 [Bos taurus]
		dexamethasone-induced protein isoform X1 [Manis javanica]
		leucine-rich repeat and IQ domain-containing protein 1 [Bison bison bison]
		CLIP-associating protein 2 isoform X1 [Cavia porcellus]
		synaptotagmin-like protein 3 isoform X1 [Sorex araneus]
		hypothetical protein I79_003744 [Cricetulus griseus]
		indian hedgehog protein [Leptonychotes weddellii]
		E3 ubiquitin-protein ligase RAD18-like [Heterocephalus glaber]
		uncharacterized protein LOC101987956 [Microtus ochrogaster]
		dentin matrix acidic phosphoprotein 1 [Cercocebus atys]
		SH3 and PX domain-containing protein 2B [Rousettus aegyptiacus]
		histone H1oo isoform 1 [Homo sapiens]
		DnaJ (Hsp40) homolog, subfamily C, member 7, isoform CRA_b [Homo sapiens]
[truncated: 1,658 more rows]
